# Supplementary material for: DNA Structure Design Is Improved Using an Artificially Expanded Alphabet of Base Pairs Including Loop and Mismatch Thermodynamic Parameters
Source: ACS Synth Biol. 2023 Sep 6;12(9):2750–63. doi: 10.1021/acssynbio.3c00358 (PMC10510751; doi:10.1021/acssynbio.3c00358)
Supplement: Supplementary file 2 — sb3c00358_si_002.xlsx [file sb3c00358_si_002.xlsx]

## Sheet: DNA_Designs_in_5_days
Sequence ID	Sequence Name	First Run			Second Run			Third Run			Forth Run			Fifth Run
		Time (seconds)	NED	Random Seed	Time (seconds)	NED	Random Seed	Time (seconds)	NED	Random Seed	Time (seconds)	NED	Random Seed	Time (seconds)	NED	Random Seed
1	SimpleHairpin	32.55	0.0231202	1651840349	39.084	0.0229166	1651840420	57.576	0.0247114	1651840549	49.143	0.0224005	1651840619	54.844	0.0221084	1651840689
2	ArabidopsisThaliana6RNA-DifficultyLevel0	995.288	0.00907764	1651804188	943.817	0.00926872	1651805098	774.406	0.00855204	1651805108	649.986	0.00822773	1651805118	747.538	0.00887417	1651805128
3	PrionPseudoknot-DifficultyLevel0	139.006	0.00776107	1651845629	114.69	0.00882445	1651845759	95.635	0.0160432	1651845769	116.996	0.0104986	1651845779	100.951	0.00914119	1651845832
4	HumanIntegratedAdenovirus-DifficultyLevel0	4095.24	0.00966466	1651848811	2269.36	0.0103726	1651848821	2646.64	0.00983449	1651848831	2305.32	0.0104829	1651848841	2968.53	0.0122415	1651849210
5	TheGammaretrovirusSignal-DifficultyLevel0	963.518	0.0352403	1651806076	515.437	0.03242	1651807078	1430.58	0.0291487	1651807328	312.818	0.0279228	1651807638	1330.64	0.0542008	1651808008
6	SaccharomycesCerevisiae-DifficultyLevel0	3326.14	0.0101492	1651839929	2058.13	0.0144059	1651839999	5175.13	0.0129137	1651840070	13710.5	0.0126867	1651840259	5516.41	0.0145134	1651840389
7	Fractal2	2311.71	0.01176	1651846229	2922.74	0.00587812	1651846360	1648.07	0.0149528	1651846610	4199.02	0.00891524	1651846620	3265.78	0.0100163	1651846733
8	G-CPlacement	53.469	0.0128086	1651845990	6.767	0.009996	1651846059	55.254	0.0102152	1651846113	49.029	0.0127246	1651846123	51.895	0.009996	1651846269
9	TheSun	283522	0.22935	1651822167	249524	0.269164	1651822177	242262	0.39305	1651822187	248583	0.148382	1651822257	228483	0.381788	1651822267
10	FrogFoot	239.776	0.0311907	1651823907	352.408	0.0137906	1651823917	328.563	0.0404324	1651823987	336.298	0.157878	1651824057	213.507	0.396993	1651824128
11	InfoRNAtest16	195.009	0.0227305	1651821808	230.634	0.0175449	1651821818	132.232	0.0256643	1651821887	136.606	0.0187865	1651822017	149.513	0.0209707	1651822087
12	Mat-Martian2	340.33	0.00616731	1651840649	1866.16	0.00587043	1651840695	437.367	0.00677972	1651840789	779.3	0.00979232	1651840979	927.441	0.0178887	1651841049
13	square	16.486	0.00874698	1651817390	15.548	0.00961016	1651817400	5.594	0.00986755	1651817410	15.42	0.00925746	1651817420	23.962	0.00945649	1651817430
14	Sixlegdturtle2	35281.3	0.123804	1651850250	40727.1	0.199554	1651850317	32213.8	0.209941	1651850327	38441	0.131859	1651850340	27256.3	0.14392	1651850410
15	SmallandEasy6	464.301	0.263806	1651792654	466.6	0.263806	1651792664	472.807	0.263806	1651792674	469.227	0.134144	1651792684	1061.37	0.186306	1651792694
16	Fractile	9629.39	0.140999	1651848796	5907.4	0.149914	1651848806	10806.4	0.183712	1651848817	10602.2	0.113871	1651848826	4718.76	0.125157	1651848837
17	SixlegdTurtle	44357.1	0.178948	1651822227	56069.9	0.135091	1651822298	51644.9	0.2528	1651822547	47744	0.249015	1651822617	32071.1	0.106087	1651822928
18	snoRNASNORD64	511.003	0.010845	1651841969	615.238	0.0120734	1651842039	624.663	0.0116117	1651842110	441.235	0.011943	1651842419	220.665	0.00998468	1651842550
19	ChalkOutline	779.253	0.0231068	1651850730	583.442	0.0166808	1651850860	637.721	0.0174598	1651850870	857.022	0.0223084	1651851002	920.999	0.0144679	1651851193
20	InfoRNAbulgetest9	190.04	0.055861	1651833749	245.552	0.0915019	1651834000	271.98	0.0588346	1651834189	248.391	0.0590912	1651834319	246.606	0.0566669	1651834329
21	TiltedRussianCross	9666.31	0.0978396	1651819428	9020.39	0.0888214	1651819738	4851.6	0.0302976	1651819748	4741.38	0.0666559	1651819918	3149.02	0.100612	1651820068
22	ThisisACTUALLYSmallAndEasy6	98428.6	0.04321	1651817988	273286	0.181551	1651818058	162227	0.131109	1651818068	89008.9	0.0949584	1651818116	190393	0.150892	1651818149
23	Shortie4	356.504	0.177006	1651836390	60.944	0.170561	1651836776	54.774	0.202652	1651836889	150.871	0.14517	1651837019	162.013	0.169308	1651837089
24	ShapeTest	499.538	0.0214137	1651817390	445.282	0.0165419	1651817400	436.847	0.00799237	1651817410	399.903	0.0221264	1651817420	511.916	0.0199752	1651817430
25	TheMinitsry	485.918	0.143417	1651799389	415.702	0.254295	1651799458	524.787	0.147885	1651799649	524.327	0.172789	1651799959	575.642	0.155563	1651799969
26	stickshift	7.206	0.00839788	1651830989	20.409	0.00949112	1651831058	3.389	0.00945948	1651831128	13.9	0.00811566	1651831198	13.021	0.00924039	1651831268
27	U	594.112	0.0390976	1651821349	297.526	0.0431982	1651821360	567.655	0.0399568	1651821488	317.873	0.0434417	1651821838	324.142	0.0720384	1651821848
28	StillLife(SunflowerInAVase)	3607.45	0.0326791	1651795235	17428.4	0.0240035	1651795245	13903.7	0.055243	1651795314	4009.64	0.031718	1651795384	3105.13	0.0857625	1651795514
29	Quasispecies2-2LoopChallenge	2910.39	0.0478818	1651849170	941.445	0.026746	1651849300	6613.02	0.0702297	1651849310	376.914	0.0298541	1651849381	6279	0.0944776	1651849391
30	Cornerbulgetraining	15.163	0.00891434	1651850010	6.89	0.00813839	1651850080	3.032	0.00951781	1651850150	7.251	0.00909778	1651850220	39.171	0.00972393	1651850290
31	Spiral	982.392	0.00986852	1651839569	2014.27	0.0134214	1651839700	1040.53	0.0100205	1651839889	129.486	0.00996306	1651839899	1613.35	0.0113972	1651839909
32	InfoRNAbulgetest	817.514	0.0890531	1651796795	2645.76	0.0905742	1651796924	5515.39	0.0887516	1651797057	5358.09	0.153179	1651797667	6179.66	0.082945	1651797979
33	Worm1	270.987	0.137929	1651817568	260.472	0.105954	1651817639	206.623	0.0985899	1651817649	250.543	0.13856	1651817659	273.326	0.100076	1651817729
34	justdownto1bulge	2578.13	0.0288664	1651817390	1983.41	0.0313439	1651817400	3686.31	0.0362192	1651817410	2434.59	0.0619742	1651817420	2678.82	0.0213305	1651817430
35	IronCross	9094.45	0.290911	1651793255	49961	0.299937	1651793625	57771.7	0.295421	1651793695	179674	0.283698	1651793824	99359	0.28273	1651794255
36	loopsandstems	8541.64	0.139271	1651841070	11482.7	0.0599122	1651841259	3598.8	0.0263635	1651841570	20822.5	0.202972	1651841759	2476.98	0.0498207	1651841829
37	WaterStrider	20068.5	0.0560245	1651848797	36823.6	0.0659686	1651848806	8912.29	0.141303	1651848816	22445.5	0.0933345	1651848841	9775.21	0.140731	1651848851
38	TheTurtle(s)Move(s)	8501.25	0.04217	1651831349	27395.2	0.0381611	1651831359	6583.1	0.0529186	1651831548	6046.72	0.0470364	1651831618	13042.7	0.0488483	1651833669
39	Adenine	3125.74	0.021493	1651818169	1433.62	0.0221511	1651818238	2825.26	0.0226815	1651818248	2474.32	0.0268486	1651818258	1935.81	0.0245418	1651818268
40	Tripod5	222.971	0.0264684	1651818349	303.281	0.0263138	1651818359	199.171	0.0230402	1651818369	120.383	0.0267944	1651818417	167.388	0.030073	1651818448
41	Shortie6	517.656	0.153671	1651837229	750.082	0.130078	1651837300	1309.35	0.137037	1651837310	1428.64	0.136985	1651837559	415.257	0.134427	1651837749
42	Runner	2258.47	0.0694608	1651849400	2442.1	0.130258	1651849410	2543.39	0.0840511	1651849420	2909.52	0.330624	1651849430	2552.48	0.156221	1651849440
43	Recoil	429.616	0.00901487	1651817689	5805.1	0.0523397	1651817878	4294.53	0.0157095	1651817888	4605.51	0.0150372	1651817898	504.36	0.0118324	1651817908
44	[CloudBeta]AnArmandaLeg10	346.732	0.0415597	1651845450	1887.67	0.0686631	1651845639	5032.46	0.372674	1651845649	995.132	0.0403626	1651845659	879.907	0.0300225	1651845669
45	[CloudBeta]5AdjacentStackMulti-BranchLoop	933.563	0.0461313	1651817390	685.104	0.19723	1651817400	783.276	0.0447144	1651817410	617.185	0.0167574	1651817420	874.3	0.0183333	1651817430
46	TripleY	870.504	0.0280981	1651829788	930.959	0.0347349	1651830037	933.518	0.0288011	1651830529	803.464	0.0262319	1651830718	5488.17	0.0590243	1651830848
47	MisfoldedAptamer	1905.91	0.110879	1651817390	1112.71	0.315043	1651817400	1674.21	0.191766	1651817410	2868.17	0.256306	1651817420	2269.7	0.208196	1651817430
48	Flowerpower	9313.42	0.167205	1651828167	8973.01	0.187781	1651828837	2161.5	0.0320362	1651829147	15723.3	0.0351702	1651829574	4361.62	0.059146	1651829767
49	Kudzu	6428.19	0.142703	1651849351	1841.04	0.0656555	1651849410	2430.43	0.0858893	1651849420	4445.91	0.221285	1651849430	2728.05	0.292595	1651849440
50	1,2,3and4bulges	4716.22	0.154547	1651834829	3284.72	0.220839	1651834899	3297.83	0.156971	1651834969	2672.32	0.15749	1651835040	3756.46	0.128196	1651835889
51	medallion	15740.1	0.122137	1651818528	83649.5	0.11734	1651818538	47575.4	0.108651	1651818609	85450.6	0.109636	1651818619	52791.6	0.113187	1651818629
52	[RNA]RepetitiousSequences8outof10	11285.9	0.20006	1651818408	11337.9	0.189925	1651818418	11507	0.225013	1651818488	15195.9	0.22231	1651818498	4331.2	0.202298	1651818508
53	Documentingrepetitiousbehavior	38349.7	0.16509	1651837770	37245.2	0.172342	1651837780	35698.1	0.17194	1651837849	41279	0.172613	1651838100	38359.2	0.172289	1651838229
54	7multiloop	5395.93	0.266677	1651818648	5457.29	0.296703	1651818697	9335.81	0.164177	1651818707	5269.22	0.328634	1651819158	4502.49	0.183037	1651819349
55	Kyurem7	1181.08	0.0496261	1651838189	743.515	0.0249112	1651838259	940.327	0.0282022	1651838329	625.754	0.0258228	1651838699	797.122	0.0342082	1651839009
56	JF1	13089.6	0.00882001	1651814748	30178.6	0.0114789	1651814758	33488.8	0.00971251	1651814768	30122.4	0.0119336	1651814778	26225	0.00696255	1651814788
57	multiloopingfun	1157.41	0.353697	1651843290	1024.53	0.352684	1651843660	2841.03	0.374432	1651844389	919.631	0.350479	1651844519	944.067	0.349634	1651844769
58	Multiloop	2828.33	0.150926	1651848270	3988.69	0.153888	1651848280	2317.51	0.163478	1651848591	2803.7	0.103502	1651848660	4237.86	0.0863993	1651848836
59	hardY	158.517	0.073598	1651823727	84.091	0.0595227	1651823797	105.262	0.0633684	1651823818	94.047	0.0629781	1651823878	302.276	0.0631435	1651823947
60	Mat-Elements&Sections	4029.19	0.0918581	1651817390	814.642	0.0707184	1651817400	1232.15	0.0751211	1651817410	549.514	0.0975433	1651817420	1068.57	0.116667	1651817430
61	Chickenfeet	5659.11	0.0811805	1651792654	2289.65	0.111996	1651792664	2434.45	0.203026	1651792674	6680.8	0.289586	1651792684	2522.75	0.446059	1651792694
62	Bug18	512.244	0.101774	1651848811	474.851	0.0927957	1651848822	420.39	0.10924	1651848831	392.406	0.0764361	1651848842	278.07	0.122507	1651848851
63	Fractalstarx5	4298.47	0.0327984	1651817390	2691.63	0.0121408	1651817400	3828.32	0.0175444	1651817410	2941.9	0.0103578	1651817420	4339.62	0.0210517	1651817430
64	Cropcircle2	939.475	0.180016	1651820748	928.141	0.179758	1651821099	1401.72	0.176883	1651821128	901.759	0.179275	1651821258	792.965	0.179641	1651821328
65	BranchingLoop	10578.7	0.178987	1651814748	447.268	0.0498887	1651814758	842.257	0.0950892	1651815248	480.103	0.0222269	1651816158	933.003	0.0784566	1651816709
66	Bug38	219.695	0.178314	1651834409	344.793	0.161923	1651834539	235.87	0.140927	1651834609	182.753	0.223375	1651834619	301.221	0.17756	1651834690
67	SimpleSingleBond	111.971	0.0377803	1651794634	358.943	0.0492908	1651794824	107.371	0.0374706	1651795015	85.444	0.033453	1651795204	239.016	0.0430817	1651795214
68	Taraxacumofficinale	227863	0.162688	1651792835	278332	0.0978594	1651793144	279563	0.132355	1651793214	245581	0.180015	1651793187	372513	0.12304	1651793234
69	HeadlessBugonWindshield	5943.49	0.0567551	1651795594	7666.54	0.0620451	1651796324	10705.5	0.0812815	1651796575	1103.78	0.0705831	1651796764	14629.1	0.0677568	1651796774
70	Pokeball	3536.71	0.0133823	1651846693	2348.8	0.0113264	1651846779	3814.34	0.0129151	1651846970	3281.17	0.0107216	1651846980	6034.26	0.0137316	1651847171
71	Variationofacropcircle	746.712	0.192739	1651817449	587.019	0.182812	1651817459	925.829	0.20523	1651817469	859.704	0.193725	1651817479	639.645	0.206971	1651817526
72	LoopnexttoaMultiloop	92.891	0.0250694	1651823248	165.423	0.0218439	1651823377	149.979	0.0152271	1651823387	156.685	0.0320297	1651823638	126.036	0.030183	1651823648
73	Snowflake4	NA	NA	1651817390	NA	NA	1651817400	NA	NA	1651817410	NA	NA	1651817420	NA	NA	1651817430
74	Mat-Cuboid	100125	0.0794338	1651792654	107166	0.0911568	1651792665	109526	0.0728469	1651792674	110635	0.0692294	1651792684	121129	0.0755344	1651792694
75	MisfoldedAptamer6	521.075	0.0660139	1651817869	351.281	0.077961	1651817939	432.954	0.0873251	1651817949	450.19	0.0556598	1651817959	419.606	0.0816396	1651818028
76	Snowflake3	NA	NA	1651817390	NA	NA	1651817400	NA	NA	1651817410	NA	NA	1651817420	NA	NA	1651817430
77	HardYandabitmore	838.379	0.0258692	1651792714	3765.14	0.0235598	1651792724	11296.8	0.025614	1651792734	916.607	0.0277442	1651792744	6354.78	0.0280886	1651792754
78	Mat-Lot2-2B	52372	0.324318	1651817390	66541.9	0.199185	1651817400	91668.4	0.295695	1651817410	124603	0.296474	1651817420	53639.4	0.254749	1651817430
79	ShapesandEnergy	2485.61	0.106708	1651847250	446.239	0.0557158	1651847380	1004.85	0.114028	1651847570	4047.77	0.123728	1651847625	2068.19	0.0672751	1651847890
80	Spiralof5s	60094.9	0.012571	1651845809	54532.6	0.0123952	1651845939	70573.7	0.0127997	1651845949	70705.9	0.0127526	1651845959	59616.2	0.0131878	1651845969
81	Campfire	NA	NA	1651822047	NA	NA	1651822057	NA	NA	1651822128	NA	NA	1651822138	NA	NA	1651822207
82	Anemone	28250.2	0.0372291	1651808779	24313.1	0.181209	1651809298	31214.6	0.187252	1651809399	27708.1	0.0538044	1651811238	35861.2	0.161464	1651811488
83	Fractal3	5804.18	0.197109	1651824687	4396.69	0.399452	1651825117	2780.2	0.233075	1651825367	9365.57	0.388316	1651827898	2649.34	0.3049	1651828147
84	Kyurem5	839.504	0.0320017	1651839030	772.034	0.0326646	1651839040	932.21	0.0544237	1651839349	868.269	0.0281738	1651839420	775.528	0.0287646	1651839430
85	SnowflakeNecklace(orv20)	209839	0.0927658	1651824327	355612	0.0890871	1651824398	NA	NA	1651824467	NA	NA	1651824477	NA	NA	1651824667
86	MethaqualoneC16H14N2OStructuralRepresentation	NA	NA	1651849410	NA	NA	1651849660	NA	NA	1651849790	NA	NA	1651849800	NA	NA	1651850044
87	CatsToy2	21487.8	0.202732	1651824217	21516.4	0.202732	1651824217	71354	0.175101	1651824287	32998.3	0.152295	1651824297	17971.4	0.186447	1651824367
88	ZigzagSemicircle	213.391	0.117998	1651817390	188.575	0.109905	1651817400	169.64	0.115041	1651817410	94.124	0.127304	1651817420	223.778	0.146437	1651817430
89	ShortString4	1563.48	0.122429	1651844969	1688.53	0.186	1651844979	1675.88	0.119163	1651845211	2249.01	0.171114	1651845299	1553.92	0.164494	1651845369
90	Gladius	NA	NA	1651799988	NA	NA	1651800239	NA	NA	1651800548	NA	NA	1651800619	NA	NA	1651801613
91	Thunderbolt	137652	0.115196	1651842629	31661.7	0.0887518	1651842699	35499.6	0.101954	1651842769	63105.8	0.163452	1651842818	219038	0.143237	1651842969
92	Mutatedchickenfeet	8577.28	0.338767	1651812708	9961.86	0.302555	1651814279	21495.1	0.24271	1651814290	9004.31	0.23655	1651814778	8534.16	0.300705	1651814788
93	ChickenTracks	1027.97	0.0869992	1651820148	1485.6	0.0441087	1651820158	1539.63	0.180936	1651820289	4693.36	0.0463357	1651820358	1701.46	0.0563832	1651820428
94	LookingBackAgain	365764	0.213804	1651797939	164894	0.176647	1651797949	129059	0.147503	1651797959	320431	0.140725	1651797969	NA	NA	1651797969
95	Multilooping6	4111.19	0.134304	1651792654	4225.66	0.0677084	1651792664	4299.4	0.202728	1651792674	4001.01	0.208401	1651792684	3995.08	0.190742	1651792694
96	Cesspool	NA	NA	1651817390	NA	NA	1651817400	NA	NA	1651817410	NA	NA	1651817420	NA	NA	1651817430
97	Hoglafractal	192225	0.0750227	1651798368	43243.3	0.0542357	1651798678	60517.6	0.0600522	1651798888	56136.8	0.0528374	1651799058	179463	0.0867925	1651799188
98	Bullseye	44725.7	0.0606994	1651802388	80764.1	0.290807	1651802638	56863.9	0.209743	1651803068	30344.3	0.200212	1651804038	41900.9	0.128304	1651804109
99	ShootingStar	34862.9	0.140963	1651805088	72779.5	0.127933	1651805218	44468.6	0.124029	1651805828	105165	0.155016	1651805958	82095	0.163352	1651805968
100	Teslagon	153399	0.146289	1651851153	20208.2	0.173544	1651851222	224119	0.1732	1651851293	51463.2	0.146585	1651851542	18808.7	0.163061	1651851552

## Sheet: DNA_Designs_using_10_days
Sequence ID	Sequence Name	First Run			Second Run			Third Run			Forth Run			Fifth Run
		Time (seconds)	NED	Random Seed	Time (seconds)	NED	Random Seed	Time (seconds)	NED	Random Seed	Time (seconds)	NED	Random Seed	Time (seconds)	NED	Random Seed
73	Snowflake4	713916	0.257045	1654588073	NA	NA	1654588083	NA	NA	1654588093	NA	NA	1654588103	NA	NA	1654588113
76	Snowflake3	NA	NA	1654588075	NA	NA	1654588085	324930	0.112647	1654588095	NA	NA	1654588105	NA	NA	1654588115
81	Campfire	NA	NA	1654588075	NA	NA	1654588085	636236	0.326449	1654588096	NA	NA	1654588106	NA	NA	1654588115
86	MethaqualoneC16H14N2OStructuralRepresentation	NA	NA	1654588075	NA	NA	1654588085	NA	NA	1654588096	NA	NA	1654588106	NA	NA	1654588115
90	Gladius	NA	NA	1654588075	NA	NA	1654588085	NA	NA	1654588096	NA	NA	1654588105	NA	NA	1654588116
96	Cesspool	NA	NA	1654588075	NA	NA	1654588085	NA	NA	1654588095	NA	NA	1654588105	NA	NA	1654588115

## Sheet: DNA_Sequences_in_5_days
Sequence ID	Sequence Name	length	Sequence 1	Sequence 2	Sequence 3	Sequence 4	Sequence 5
1	SimpleHairpin	16	GCACGUUAAUUCGUGC	GCGGGUAUAGGCCCGC	GCGGCGUGCAUGCCGC	GCGCCAGAGAAGGCGC	GCGCCUGGUUUGGCGC
2	ArabidopsisThaliana6RNA-DifficultyLevel0	116	GCGGGCGUAUGGCGAAAAAAAAAGACGCGCGGCCGCGGCGGGCAGGGGCCCGCCGGCAAGCCCGCGAGAAAGCGGGAGCCGGCUGGGCCCCUGCCCGAUGCGGCCGCUGCGCCCGC	GCGCCCGUGGUGCGACCUAAAUUAACGCCGCCGGGCAACGCCGGCGCGCCUGCGGCGAAACGGGCUGAACUGCCCGACGCCGCGAGGCGCGCCGGCGAAGCCCGGCGAGCGGGCGC	GCGCGGCAAAACGCAACAAAAAAAAGCGGCACGCCGUACCUGGCCAGCUUGCCCGGUACCUGCCCUAAUCCGGGCACACCGGGACAAGCUGGCCAGGCGCGGCGUGCAAGCCGCGC	GCGCGGCAGGACGCACAAAAAAAAAGCGGCGGCCGGCUGGUGGCGCCGUGCGGAGCAGGGCCAGCGAAAGAGCUGGAUGCUCCUGCACGGCGCCACCUUCCGGCCGCGAGCCGCGC	GCCGCGGCCAAGCGAAAAAAAAAGACGCGCGCGCGGCCGGGGACGCCCGGCGGCCCAUUUAGUGCUAUCCCGCACUCUGGGCCAGCCGGGCGUCCCCAUCCGCGCGCUACCGCGGC
3	PrionPseudoknot-DifficultyLevel0	36	CGCGGGUCCAGGUGUCUGGCCCUGCGGUGGGUGUUU	CGCGGGUCCACGUUCGUGGCCCUGCGAAAUAAACCG	CCGUCGACGUGUUUCCACGCGAGCGGGAUUGGGGUU	GCCGCGACGCGUCUUCGCGCGCUGGCUUUACGUGCA	GCGCCGUCACGUACCCGUGCGGUCGCUUUGUUGCUG
4	HumanIntegratedAdenovirus-DifficultyLevel0	192	GCCCCCCCGUUGGUUUGCGCGGAAAAAAAAGAGGUGGGGGAGCGUAAAUGCCUGACCUAAACCGACGCGCGGGCUUGUUGUUGCCCGCGCGUAAAACGGGGUCAAAACGGCCGCAAAAUCCCCUCUGAUCCCGCCCGUAGGGAUCCACCAAAAAGCCGAGACGCGCACACCAGUUUACGGGGACCGGGCUGU	GUGCUCGCCAAGUUACGGCUGCCCUCCCCUCACGUGCGGCGGGCCAAAAUCGACCCCAAAAGCGAGCCCCGGGCGUUCUUUUGCCCGGGGCUAUAACGCGGGGUAAAACGAGCCAAAUCGCCGGUCGCUGCAAUUAGGGUGCAGCCACGCCCCAAAAACAACAGCCGCAACUCCAGUGGCGACUCGCACAAU	GGCACUUCGACAUCGUUGACGUUUUUUGGGGGCGCGGCGGUCGGAAUAAGCAACGCGUUUAGGCCCGCGGGCCGUUUUGUUGCGGCCCGCGGUUUAGCCCGCGUAUAGUGCCCGUGUAACCGCUCAGGAGUGGUAUAGGCACUCCCGCGGGUUUGGUUGGGCGUCAAGGAUGCCUUUCGAAGCACUGCCGAA	CGCAUCCCGUAAUUGUCGUGCUCCCUUCUCCACCGGGCGGUGCGUUUUUGGCUCGGAUUUGCGCUGGGCGGAGCAAUUACCCGCUCCGCCCAUGUUGCGUCCGAUUCUGCCCGCCUUUACCGCUAUCGCCGCUCUUUCUGCGGCGCCGGCCCCUUUUUUCUGCACGAUAAUUGCCGACGGGAACCUGCGCAA	GCUCACCCCACGUCUGGCAGCACCCCCCAACACGCGGCCGAGCCAAAAACGCACCCUAAAACCGAGCGGCAGUGUAUGCGCGCACUGCCGCUAAAGCGGAGGGUAAAAGCGGGCAAAAUCGGCAGUUGCAGCCCCGAUUGCUGCACGCGCCCAAAUCCCCCGCUGCCUGACGAAUUUGGGGUAACGAGCCAG
5	TheGammaretrovirusSignal-DifficultyLevel0	102	CCCGCCCGUGCUCUUACGAGCACCAGCGAAAAUGGCCGAUGCGUCCCAACGCGUGGUCGCGUCCCCUGGGCGCCGGCAACGUUUAGCUGAUGCUAAACGCAU	AAGUGAACGAGACGGUGGUCUCGCGCACAAUAAGGCGCUUCGGUCCCGGGCGCUAAGGCGCCAAGACGGGCCGGCGCAACCCCUAAUAAAGAUUAGGGGAAC	AUCACGCGGUGCCGACCGGCACCUAGUGUUAUCUGCGCUUACCAGGGAAGGCGUUAGCGCCUGAACUCCCGGUGCGCCUCGCGCUCAGUAUUGAGCGCGUAC	AACAGAAGGGAGGUGCGCCUCCCAGCUGCGGAUAGCGCUUCGGACGGGGCAGCCCUCGCUGCAAAACCCGCCGGCGCUGGGGAGAGCCCAAGCUCUCCCGGG	AGGGCAGUCGGAGUAAGCUCCGAGAGGCAGUUACGCCGAAUCGACGCUAGCCCUGACGGGCUGACCAGCGCGACGGCAAGUCCUUUCCUAAGAAAGGACAGA
6	SaccharomycesCerevisiae-DifficultyLevel0	379	GCGCCCGGCGGCCCCUUUACCGCUGCUGGUUUUUUUUUUGUGCAUAACGCCGUUUGUGUCGGCGCGGGCGCUGGAGCGUGCGAGGCGCUUUCUUGUGCGCGCGAAAAAAAAAAAAACGCAAAACGGGCAGUAGGAGCCCGCGCACGCUGUAGCGAGGCAACGUGAAAGAGGGCACGCGCCGGCCAUAUACCGGCGAAAAGCGCGUCCAUUUCGCGCGCCUCGCGUUGGCCACCGAAGCCGAAAAAAGACGGCGCCGCGUGUCCUGCGCGGCAGAACGGGCUUGGUCGGCCCGCGGUGGCGGUUGUGCCGCUGGCCGAGAAAAAACGGCGCCUGGAGCGGAACCAGGCUGAUGCGGCAAAUCAAGCCGCGCGGCACUUGG	GCGCGGCGCGCAACAAAAAGCGCUUUAGGGGGGGUGGAUUGAAAUAACGCCGAACUGGACGGCGGCCGCGCUUGACGCAGCGGAGCGCAAGAAAAAGCGCGCGAAAAAAAAAAAAACGCAAAACGUGCUGACUUGGCACGCGCUGCGAGGGCGCACGCAAGCGCAAAGGAAAGCGCGCACGCGGAGAUAGCGUGCAAAACGGGCUGGUCUGGCCCGGCGUGCGUCGACGUGCGCAAGCCGAGACAAGACGGCGCGCUGCUAUAUCCAGCGCAAAAGCUCGGGGUAGACGAGCGCGCACGACCCCGCCCGCCGGCGCAAGACAAAGCGCGCGUCACCCUCAAUGACGCUAAUGCGGCAGAACGAGCCGCGCGGGCGCACU	GCCCGCGGCCGAACUCCAACGGCUGCGACAAAAUAACCAACGCUUUACGCCGAACGGGACGGCGCGCGGGCAUAGCGGUGCGAAGCGCUUGUGUUUGCGCGCGACCAAAAAAAAAACGCAAGACGGCCAAAACGCGGCCGCGCACCGGGAUCGUGCGCAAGCGGAGAAAAAACCGCGCGGCGCAAUCAACGCCGCAAAAGCCCGCUUGUCUCGGGCGCGCACGGGGACGCCGCGAAGCCGGGAAGAAGCGGCGCCUACGGUGAUUGUAGGCAAGAGCGCCAAGUUCAGGCGCCGCGGCGCCUCGCUGUGCCUGCGCUGUAUUUGGCGCGCCUCGUCUUUUCCGAGGCUCUAGCGGGCCGUAAACCCGCGCACAGCAAUU	GCGCGGCGCGCUUUUCUUUGCGCAGCGUGUUUAUAUUUGUCGCUUUUCGGCGUCUAUUUCGCCGGCCGCGCAGAUCGCCCGCAAGCCGAAACAAAACGGCGCGAAAAAAAAAAAAACGCACAGGCCGCACAUGACGCGGCGCGGGCGUUAACGCGCCGAAGCGGCCCCUAUUCCGCGCCGGCCUUAAUCGCCGGCAAAACGCCCUAAUCCCGGGCGCGGCGCGUGCUGCACUCGUUGCGGAAACAGGACCGCGCCCCGUAAACCCCGGGGCUUUUCGGCGCUUAUCUCGCCGCGAGUGCUCUGCGCAGUGAAGCCGCUUUAUCCCGGCGCAAGCCACGUCAGCUUGCAGAUGCGCCAAAGACAGGCGCCACUGCGUUUC	GCGCGGCGCCGCUCUUUCUCGGCACGUGUUGUUUUUUGGUCCGAUUUCCGGCGGGUUAUGCCGGGCCGCGCUUUUGCCGCCGUAGCCGUUUUUUUUCGGCGCGAAAAAAAAAAAAACGCAACCGCACCAAGACCAGGUGCCGGCGGCCUUAGCCCCGCAACCGGCCCAAUUACCGGCGGCCGCACGAAACGGCCGAAAAGCGCCUUGACUUGGCGCGCGGGGCAUUAGCGGGCGAAGCGCAAAACCAAGCGCGCGGCACCCGCAAUGCCGCAAAACGGCGCACUUAACGCCGCGCCCGCGUGGCGUCCGCAGGCCGACUCAACACGGCGGUCGCUCUAUUCGCGACCAAAUGCGGCAAGUAAAGCCGCGCGGACGUAGG
7	Fractal2	284	UCGGCGCUGGGAGUCCGCGCGGCGCGUCGCCGAACACACAAACGGCUAGCGGCUCCAUCUCACCGCAUGCGCUCUUGUCUUUGCGCUGCGCGCCGCGCCUCGCGAACCCCGAUGCGGUUUUCUUGUUCCGCUCGCCGUUUUUUCUUUCGGCUCGCCCGUUUAAGUUUGGGCAGCGGGGUUCGCCCGGCGGCUCAGCAAGGGCAAAAAAAAAAGCCCAAGCGCACCAAAAAAAGCGCAAGCCGAAAAAAAGAACGGCAAGCUGAGCCGCUCCCUCCCAGCAUUAC	UCGGGGCACAGCGGGAGCGCGGCGCGCCGCGGAAACCAAAAACCGCACGGGCAAAAAACGAAGCCCAUGCGCAAGACAAAAAGCGCUCCGCGCCGCGCGGGCGCGGGCGGGAAGGGCGAAAAGAAAAGCCCAAGGCCAAAACGAACAGGCCAGGCGCACAAACAACAGCGCAACCCGCCCGCGCAGGCGGUGGCGGAAGCCCAGACGAAAAAGGGCAAGCGGAAAAUGAAAGCCGCGAGCGCACCCCCCCAAGCGCAACCGCCACCGCUGGCGCUGUGCUAGUG	GUGAAGGCACGACCCAGCGCCCACGCUUGCCGAAACCACCCACGGCUUGCGGACACAAACAACCGCUUGCGCUUUUUCCUUUGCGCUCGCGUGGGCGCGCUGCCAGGGAGCUAGCGGUGUUCAUGUUCCGCGGGCGCUUUUGUUGGUGCGCUUGCCCGGUUGAUUUUGGGCGUGCUCCCUGGCGGAGCACAGGUCGCUGGCGAACACAACCACGCCGAGCCGAAUAACCCCACGGCAUGCGCUCCUUCAUCUGCGCUUCGACCUGUGCCACGUCGUGCCAAGUA	UGGUGGCCACGAGUGUGCGCGCGCCGACGCGGCCCAUUUAAACCGCUAGCGCCCAACAUAAAGCGCACGCGCACCACCAAAAGCGCAACGGCGCGCGCUCGCGGGCCGCGCGAGCCGCAAAUCUCCACGGCAAGCCCAACGAAAAAAGGGCGAGCGGUGUUAUUGUGCCGCGUGCGCGGCCCGGGACGUAGUCACGAUGCGGCCCCCUUAAACCGCGUGCCGUUCCCUCUCUCGGCUUGGCGAACACAAAAACGCCGACGUGACUACGAGGCUCGUGGCUUAGU	ACCUAGCAGUCGGUUUGCGGCGGGCGAAGCCGUUCUUCUUCCCGGCAAGGCGAACACCCCCACGCCAAGCGGCACCAUAAAACCGCAACGCCCGCCGCGAUCGGCUCCGCGAGGCGGCCCAUACAUACCGCAAGCGGACAAACAACACCGCGAGCCGAGAGAAAAAACGGCGACGCGGAGCCGCUUGCCGACUCCGAAGCGCACCCAAACCAGCGCAAGCCGAAAAAACGAACGGCAAGGCGAAAAAGAGAACGCCACCGGAGUCGGCGCUCCGACUGCCACCU
8	G-CPlacement	12	GCCGAACCGGCG	GGCGAUUCGCCG	GCCGGUACGGCU	GCCGUCACGGCC	GGGCCCAGCCCG
9	TheSun	258	GCGAGGCACGUCGUACGUAAGCCCGCAUACGCUGGUUGGCACGGCCAGGACCGCGACACGCUGGCACCCGCAGGGUAAGCCGCGAUAGCGUCCAACCGUCUCGGUAAUGGCGCUGUGCGAGCCACGCGCAGCGUAAGGCCGCCUACGGUCGUCGCCGCAGGCGUCACGCCGAAACGCUGGCCACCGCAGGUGUAGCCGCGUUUGCGUCCGUGCGUUUCGCAUUCGGCGCUUACGGUCCGCGGCUUUGCCGUACGGCCG	GCGUCCGUCACGCAGUGAUUCGGCGCUUUGCCUGGCUGCGUCCCGCAUUGCCGGCGUAGCGUCCCAGCCGCAGGCUCCGGGCGCGUGGCGUCGGAGCCGCAGGCUAACCGCGCUUUGCGUCCAACACGCAGUGUCCUGGCGCGAUCGGUCCAUGCGUUCCGCACCUGGCCGCUAGCGUCCGUGGCCCUGCCAUUCGGCGCAAAGCGUCCGCGGCCUAGCCGUACGGCGCAAAGCGAGGCACGCGCAGCGUCAGCCCGC	GCGUCCGUGCCACAGGCAUUCGGCGCUUAGCGUCCAACCCGCAGGGUAGUGGCGCCAAGCCUGGCUGCGACUCGCAUUGCCGGCUAAGCCAGGCAGCGACACGCUAAGCCGGCAAUGCGAGGCCACGUAACGUGAAGCCCGCCUACGCUGCCUGGCGCAGCCAUUGGCGCGACACGCUGGCUCGCACUGCGAUUGCCGCGUGAGCGAGGCGCCCGCAGGGCAAGCCCGCAUACGGUCGCCGGCUGUGCCGUUGCGCCG	GCGUCCGGUGCAAUGCACUACGGCGCUUAGCGAGCCACGCGCAGCGUCAGGCCGCGUAGCGUCCAACCGAACCGGUCCUGGCGCUAUCGGUCCGCGCCGCAGGCGAACGGCCGUUAGCGAGGUUGGCCAAGCCAGUACCCGCAUACCGACGGAGGCCAUGCCUAGCCGCGGAUUGCGUCCAACCGAUUCGGUCAUGGCGCCCACGGUCGUUGGCUUUGCCAGUACGCCGAAACGGUCCGUGCGAGACGCAUGCGGCCG	GCGAGCCACCGUUCCGGUCAGGCCGCGAAGCGAGGUUGCCGCAGGCAUGACCCGCGUUGCGUCCGAGCGUGUCGCUAACGGCGCAUAGCGUCCAACCGUCUCGGUCCUGGCGCAAACGCUGGCUGACGCAGUCAUUGCCGCGUAACCGUCGAAGGCCUGGCCUAGUCGCGGUGACGCUGGCCGGCUGUGCCGUUGCCGCGAAUGCCUGGCGCGCGCAGCGCUUGCCGGCUAAGCGUCCAACCCGCAGGGUAAUGGCGC
10	FrogFoot	45	AUUUAGCUGUGCGUGUUAACGCGCCGUAAUCGGCGCCGUAUCGGC	UUAUCUACCUGCCGCAUUCGGCCGCGAGUACGCGGCGGAUCCCGC	UGUUUAUUGGGCGCCCUUGCGCGCCGAUAACGGCGCCGGAACGGC	GGAAUGAAGUGCGCCCAAGCGCGCGGUCGUCCGCGCCGAAACGGC	AACGAGAAAAGCCGCUGACGGCGCGGAUUACCGCCGGCUCUGCCG
11	InfoRNAtest16	36	CGCGGCUGCGCGGGCUUGAGCCCGUCGUCUGCCGCG	GCGCGGACGGCCCCGAUGGCGGGGUCCUGACCGCGC	CGCCGACGCCGCUCUACAAAGAGCAGGACUUCGGCG	GCGGCAGCGCGUGGCAUCAGCCACAGCUGGUGCCGC	CGCCCGGCGGCACGCGUCUGCGUGUCCUGGCGGGCG
12	Mat-Martian2	213	GCGUGACUACGCUGAGGUUUGCAAGAACGGUCGCGCUUACCGUUCGCAAACCGGGGGACAGCGAAACAAGCCGGUGACCACCUGAGCACGACAGGUGGCACCGGCCCAGCGGCGCGCGGCCGCCCUUUACGGCCGCUGCGCCGCAAAAAACGCUGUCCGACGGAGACUUGCCGACGGUUAGGGUCGGCACGAGUCUCCAUAGCGCCCUUGCGC	GCACGAAUGUGCAGAGCCGCGUACGGGCCAGUAUAUGCCUGGCCCACGCGGCAAUGCAGCCUGACUUAAGCAGGGCUGGGAAGCCAUCACCGCUUCCCGCCCUGCACCGCGGGUGUGCACGGUAUCGGGCCGUGCAGCACCCGCACCAUCCAGGCUGCGGGGCAACGUGCGGGACCGCCUUUGUCCCGCGUACGUUGCUAACGGCCUAAGCCG	GGCGUAGUCGCCGGGCGGGGCUAGUCAGACGCACAUACCGUCUGAAGCCCCGAUUGCCACACGUUGGUUGCACAGCUCGUCACUGGCUUUUAGUGACGGCUGUGCCUUGCCCGUGUCGGCCGACAUGCACGGCCGAGCACGGGCUCUGCUCGUGUGGCGGGGCUGCAAAAGCGGGUUCAUCUCCCGCUUGCUUGCAGCAUUGCGCACUAGCGC	GCCGAAACCGGCUCUGCGUCUGCAGGAUCCACCCACUCUGGAUCCCAGACGCUUUGGGCGGGCUUUCCUGGGCAAGCGGCUUCGGGUUUGUCGAAGCCCUUGCCCUUCGCCCACCCACGGCGCUGGUUUCGCCGUGCGGUGGGCCCACCUGCCCGCCCUUAGGCUGGCGUGCAACGUACCUUGUUGCACAUGCCAGCCGGGGCAGUUCUCUGC	GCGCUGGAGCGCUUGGCACAUUCGAGACGCUCCAAUUCAGCGUCUAAUGUGCGGUGCAGCACGAUAAAGGUGUUUGAGCGACGCGGCCUAAGCGUCGCCAAACACGCCGCCGCGCGCCGGCGCAAGUAACGCCGGCUGCGCGGCUACUCACGUGCUGCUGUGCCUGCAUGGCAGGGUGUGUUCCUGCCAACUGCAGGCUUACCGGUACGCCGG
13	square	67	CGGCCGCCGCGUGAGACCUUCCGUGCCCCGCACGGCGCUAAGGUCUAGAGCACGCGUUUAGCGGCCG	CGCCACCCCCGCCACAGGGCUGCACGACACGUGCAUUGGGCCCUGUCAACGGCGGGUAUUGGUGGCG	CGGGCCCCCGGGCGCGCCAUCACCGCGAAGCGGUGCUCUAUGGCGCUAUAGCCCGGCAAUGGGCCCG	CGGCGCCCCGGGUGCCCAGGACGUGCGGAGCACGUGGAGCCUGGGCGCGUACCCGGUAAUGGCGCCG	GCGAAAGUCGACGUGGCACCUCCUCGGCGCGAGGAUCUCGGUGCCAUAUCCGUCGAAGGGCUUUCGC
14	Sixlegdturtle2	98	UUUUAGCGUAGCGACUGCUCUCAUUUUUGCCGCAUUUUUGUGGCAUUUUUGUUUGCAAGAGCAAUGCAAUAGCGACGCAAUGAGGGGGGGUUAAGGGA	UACCUGCACCGCACAAGCACUCAUUUUUGUUACAUUUUUGCCUCAUUUUUGUCAGAUUUUUCGUUGAUUUUUCGUCGCGACUCUUUUUUUUACUCGCA	CUUCAGCCUUGCAAUAGCACUCAUUUUUGUCACAUUUUUGCCUCAUUUUUGUCCGAUUUUUCAGAGCGACUGCAUGGCGAUCGGCCCUAUCUAUCUUG	ACUCGGCCCCGAUUUUUCGUGCAUUUUUGUGUCAUUUUUGUGGCAUUUUUGUUUCAUUUUUGUCGGCAUCAGCACCGCUCAUCUUUUCUUGUCUUGUA	CCUCUCGAACGAUUUUUCUGACAUUUUUGGGAGCGACUGCAAAGAUUUUUCGAUGAUUUUUCGUUCAUUUUUGCUACGCCUAAUCAACGCCCAAUCAC
15	SmallandEasy6	30	CGCGCAAAAAGCAAGCGCCAGUAACGCGCG	CGCGCAAAAAGCACGCGUAUUGAUCGCGCG	CGCGCAAAAAGCAGGCGGUGAAGUCGCGCG	CGCGCAAAAAGCAACGAACUAGUAUCGGCG	CGCGCAAAAAGCAAGCUAAAGAAAAGCGCG
16	Fractile	105	ACAGAACAAAAAGCGACCGCAGAGCGAGGAUUUUUCGUGCAACCGACUACGAAUGCGAGCAGAAGCGAAGCAACGAACACGCCCCCUACCGAGCAUAACAGAAAC	AAAGACAAAGAAGCAAGAGCGUAGCCCGGCAAUAGCAGCGGUACGAAGACGGAGCGAACGAAAACGAAAGCUACGGCCACGAAAUAAAUGAAAAGGGAAAUAGAG	ACAAAAUAAACCGCCAGAGCAGACGAAACAUUUUUGCUCGCAACGUAGUCGGGGCGCCGAUUUUUCACCCGUACAUUUUUGAGAGAGGGGAUUAAGUGGUGGUAG	ACCAACAAACAAGCAAUAGCCAGGCCGAGAUUUUUCAUGCGUUCGGCCACGUUCGCAAGCAAGAGCGAAGCCACGACCCCGCCCAAAUAAGUCAAAUAAAAGCCC	GGUUGUUUUUGGGAUUUUUCAGUGCGUGCGGGGGCGUAGCAUACUCGAGAGGAUGCAAGAUUUUUCAGUGCCCGCUAUUGCUCUCCCCGCACUUAAGAUCUCCCU
17	SixlegdTurtle	105	UCUACGCUACCGAUUUUUCGUCGCAUUUUUGUAUGCAUUUUUGGUCUGAUUUUUCGUUUGAUUUUUCGUUGGCGACUGCAAUGGCGAUUCAUUUUCGGUCUUUUC	UUAUUGCAUUCGAUUUUUCUUGUCAUUUUUGUUUUCAUUUUUGUUUACAUUUUUGCCGGGAUUUUUCGUCUGCGACUGCUAUUGCACGCUCUCUCCCACCGUACA	AUCAGCGAAUCGCACCAGCAAUAGCACCAGCAACGCAUUUUUGUGUUGAUUUUUCGUUGGCGACUGCACAUGAUUUUUCUUUUCGCAAAACACCCCACAAUUAGC	CGCAAGCUCUCGCGACUGCACAAGAUUUUUCGAGACAUUUUUGAUUACAUUUUUGCCAGGCAUCAGCGUAUGCGACUGCACAUGCCCAACAUCAACACCAACAAA	CACACGCAAUUGAUUUUUCAGCAGCAUUAGCACCAGAUUUUUCACGAGCGACUGCAAACGCAUAGGCAGAAGCAGAAGCAAAGGCGGAUAUAACGCACCAAAAAA
18	snoRNASNORD64	67	GCGGUGUUUUUGCCUUUUGCCGGGCUCGCGACCUCCUACAUUGCGAGUUACGGCUUGGCUUCACCGC	CGCCCGAAAAAGCCAAAACCGUAAGCGCGUCCAUUCAUCUCCCGCGCAAGUCGGAAGGCAGCGGGCG	GCGCGUUUACUCGACCUUGCCCCCCGCCCGUUUCUUUUUUUUGGGCGACCUGGCUAUCGACACGCGC	GCCAGCCUAAGCGGAAAACGGAAACGCCGAGAAGGGGAAAGACGGCGAGAACCGAACCGCGGCUGGC	GCGGGGAAAAAGCGAAAACGGAAACCCUGCCAAAAAACAAAACAGGGAAAACCGAACGCAACCCCGC
19	ChalkOutline	104	CAGCAGCCAAGUCGCAUAUGCAGACCCGGACGCGCCAGCGCCGAGCCCCGUGAGCGUGGGCAUUACCCCCUGGUAAAUGGCUUUUCUUUUCCUUUUUCCUUCUU	UAGAUCCGGAGGCCAUUUUUGAGCCAUGGACGCUAAAGCGCCAAGCAUGCUAAGGCGAUGCACGCACUGAGGUGACGCCGGGGAAGAAAGAGAGAAAAGAGGGC	UAAAUGCCGACCCGCUUUGGCUGGGAUGCGACGUAACCGUGCAACAGGCAUUUUUGUCCUGACGCCUUUUGAGGACGCGGCUGGUGGGUGUAUGUGUGUUUGGU	AAUUGCCGGACCCGCGCUAGCUGGGAUGGCGCCAAUAGGCCCAAGCACGCCCUUGCAGUGCACGCCUUAAGAGGACGCCGGUGUUUGUGGUGUGGUUGUUGUUU	AACGAGCCAACCGCGAAAUCGACGGACGGACGCAUCAGCGCCGAACGUGCCAAAGCGACGUCUGCCGGGAACGGACAUGGCAAGGAGAAAAAAAAGAAAGGAGG
20	InfoRNAbulgetest9	42	GCGCCCCAGUCAGUCGCGUGCUUUGGCACGCGCGCGGGGCGC	GCGCACCUGUCCCGACGCGAGUACUCUCGCGUGGCGGUGCGC	CGUGGCUCGACUUAGGCCAGGCACACCUGGCCAGCAGCCACG	GCGCCCGACAGACAGCGCCCGAUAGCGGGCGCGCGCGGGCGC	CGGUGGCUGUCUGUCGCCCGCGGGUGCGGGCGCGCGCCACCG
21	TiltedRussianCross	105	AGGAUGCGCGCCGAGUACGGCCGCGAGCGCAUGAGCGCGCGGCAGUAGCCGCAGCCGAUAACGGCCGCGCGCGGAAACGCGGCGCUGAUAAAAGAACAGGAAGGA	CCCCAGCGCGCCGUAUUCGGCCGCGUGCGGUGAUCCGCGCGCCAACAGGCGCUGCCGAAAACGGCCGCGCGCCUAAGGGCGGCGCACUCUUUCACUUCCCCUCUU	ACCACGCCGGCGCCCCAGCGCGCGCAGCCGGUUUCGGCGCGGCUAAUGCCGCACGCGGUAACGCGGCGCCGCCAUAAGGCGCGGCACUCUCCCUCACAUCACACC	UUAAAGCCGGCGCAACAGCGCGCGCUGCGCAUCAGCGCGCGGCUAUUGCCGCACGCGGUUUCGCGGCGCGCCGUCCCCGGCCGGCACCUGGGGGUGUGGAUGUAA	GAGGGGCCGGCCAUUUUUGGCGCGCUGCCGAUUACGGCGCGGAUUUUUCCGCAGCCACGUGUGGCGCGCGCGCUAGGGCGCCGGCAUUAGGAAGAAGCGGAUAAU
22	ThisisACTUALLYSmallAndEasy6	400	GGUUGAAUAGCGUGGAUCCGGAGGCGUUUAUUAGGAGGCUUCAAUGUAUAUCGGCACUGUGGGGUUUUUCUCUAGGUCUUUUUUGAUCUCUUACGCUGUGAACUUGUCGGCUGGUCUGUAAAAUCUGUGAACUCCUAAACUUUCCCGACUUGCUCAUGUUACUAGUCCGAUCCGUAGCCAAACUGUUGUCUUUAUUGGCUCUAGUAAAUCUGAACACGACUAGGCUGACAUCCUCCUUUUUGUGCUGCUUUUCCCGCUUUCUUUAUCCUCAUGUACUCGGCCCAAGUAAUCAAAAAAAAAGCGGGUCACCUCACCACCUUCAUACACUAACCGACCUGUCAUCGCCCGUCCCCUAAGUAAUCCAUGUCUCACUCUCUUCCCCCACCUAUAACCUCUGCCG	UAGUCCUGAAGUACCGAUGGAAUAAUGAACUAAACGGAAGCUUUUUUGUGGACCUGGCGACCGGAGAGAAUAAUAACAAACAAAGGGACAGGCAGGCAUAUCACGGUCGUCGGGGGUUUAAUCGUGCAGACCUUUUUUUUGACCUGAUUGCUACGUUAAAGUGGAUGAUGGGAGCGGGAUUGAAAAAAAGAAAGAGGGUGGAGGCCGAGAUACAUAUACCAGAGCGAAAAUCACAAAACCAACAAUCUACGCAAACCUACUCUCCACGAUCUACUUGCCUUUUCUUGUGGGUGGUCUCGGUUUUAAUGGAAUGGUACGCGUCUAUGUGUUGCUUGAUUAGAGUGACCAGAGAGUUACCGGGGAGCUGAGUGUUAGAAUGUGUGCCGUGGUGUAGAAGUGA	ACCUAUCUUUCCAUGUGCAACAACCUCCUACUAACAAAUACUCAACACACGCACACUAUGGUAACAUUCAUUUCAGGCCCGCACUGGUAAUAAAAGAGUAAGCAAUCAUAGUUUUUUUCAGUUUAGCCGCGAUAUGUGAAGAUGCAAAAAGGUAUCUCUGUACUUCUCUGUGAUCCGCUAGUCGGGGGAGGAAAAAGAAGAAAGUGAUAGUAGGUGAAAUGAGGCGGGCUUGUGAUUGUUGUGAAGCUUGUGUACGAGAUCCCCAGUUGAGAGCCGACAUUUGCAAGAGAACAUAGCCUACAGAAAACCGGGUCUAGAUAUUUGGUGUGUCGUUAUUUUAUGUUGGGGCGCGGUUACUGGAUCUUUCUAGUGGGGGUGUAAAUUGGGGUGUCGGGAGGUG	GGCAACGACGGGGGGGACAUACAAACUUCAAGGACCAAACACUUCACGCACACUCCAGGACAAACCCCGACCAGAUAUUACCCCAUGUGUCUCUGUGCUCCGUUUGAUGAGGGUUGAAGUAGAUGAGCCGCUCCCACCCCCUUCUAUCACUUCUCCUCCCACAUGCGCGACCCCUGAAAACGGAGGGGAGGGAAGGGUAAGAUGGAGAGGAGAGAGGGUGCACUGUUAACAGAAAGGAGAGGGGGUCAUGCAAAACUAAUAAAAAAACCAACAAAUCACGCUUACUCACUUUUCUUUCGGGCAUUCAGAUUUAGCCGUUGUCAUGAUUCUAGUACCGUAUGUAGUUUUCCCAGUAUGCCGGUCGUGAACGUCUCAGCCUAUUAAAUUACCCUCCCCACGC	UCUUUUCAUACUAGGCGUGCUUGCAACUUACGGAUCUACACCAAACCAAUAGAUCAACACCAAAACUACUACUCCCGACAUGCGUGUUUGUUAGAUUUGGGCUAGCUUUUUGUUUCUGAUGCCGUGGUAUUUGUCCCCUUUUUCUUUUUAUGUCUUACGACACUGAAUUACCUGCUGAUUAUCUUAAAUUCAGUGUUGGCUCUCCGGAAAGGGAAUCAAAUGUAGGAAAGUCCUUUUCCCCCUAUACGUUCGCUACGUCUCUCCCCCUUAUGCCACUAGUAAAAUUGCGUACUAUUCUCCUAUGUUGUAAUAACCACCCCCGCUCGAGAACAUACCCGACGAGUACCAAAAAGAGUGAUGAUAGGAUCUUAUUUCUUUCUACCUUCUCUUCUACCGCAUG
23	Shortie4	17	GCUAAGGCGGCGGGUGC	GCAAGAGCGGCGCUAGC	CAUUUUUGCGCUGCUGC	GCACCAGCAGCAUCAGC	GCUAAUGCGGCGCCUGC
24	ShapeTest	104	UAAAAGGCGCCAAGCCCGAGAGAAGACGGGCAAGCGACUGAGCACGCCAGUCGUGCAGCGUCACUACGCCCAGCGCAAGGCGGCGGGGGAGAUGGAAGGGAAAG	AACCCUACGCCAACCCGGCCAGAACACCGGGAAGCCAGCGAGGUGCGUUGUGCACCACCGCACACGCGGACGCGGCAAGGCGCAUUCUUUCUCUUCCUCCACUC	AAGUAGGCCGCAAGCCGGAGAAAGGACCGGCAAGCGUCCGUGCCCGUGUUGCGGGCUGCGGUUCACCGCUCGGCGCAAGCGGACAAGUAGAGGGGGGGAGUGAA	CACUCGGCAGCAAGCACCAAAUAAACGGUGCGACCGAGCGUCACGCGAGAUGCGUGUCGGCAAAGGCCGUCGCCGGAAGCUGGCAAAAGGAAAAAAAAAAAAGA	UAAGAGGCCCGAAGCGGCAAGAACAAGCCGCAACGGUCCGAGCUGGCACCACCAGCGCGGCAAGAGCCGGCGGCCGAACGGGACAGGAGGGGAAUAAAAGGGAG
25	TheMinitsry	62	GAUACUAACCGCUCCUACAUCCCACCGGCUCUGCGUUCUUGUUCGCCCGGUUGUGCGGCAUC	CGCUUUUCCGGUUUAGGCAUUUCACGGUUAAACAGGUCGAUAUCUGUCCGUUGCCCCGAGCG	GCCUAAAACGCAAAACCCGAAAACCGAACACUGUCAAAGCAAGGACAUCGGCGGGGCGAGGC	GCGUUGAGACCUAUAAUGCUGAACUCGAAUAAGCGCACCGGAACGCUCGAAGCAAGGUACGC	CGCGAUAUGCCCCUAAGUCAAUGAGCGAGAUGCAGAACCGACCCUGCCGCUGACUGGCCGCG
26	stickshift	26	GGGCGCUGCGACGCACGACAGCGCAA	AUGGCCCGCGUAGUGCGUCGGGCCGC	UACCAGGGCGUUAGUCGUCCCUGGGC	GAGCGUGCGCCUGAAGCUGCACGCGG	AUGGGCUGCGUUAUUCGACAGCCCGG
27	U	57	UUUCAGUCGGUCAGUCCAGUCGGCACCGGAAAACCGGUGCCGCGGCGCCGACAUCAU	GCACCUGCGUAGACCGGACAGCAGGCCACAUCCGUGGCCUGCGCCGCACGCACAUUU	AUUAAGCCCGUAAGUCCAGUCGUGCGAGCUUGAGCUCGCACGCGGCUCGGGCGCCUC	CCAAAGCCGCGAACUGGACUGCGCCGUGGGCGACCACGGCGCGCCGUGCGGCCCCCA	AAACAGGUGCUGAGUCGAGUCCAGGCGUGCCCUCACGCCUGGCCGCCGCACCAACAA
28	StillLife(SunflowerInAVase)	378	AAACGCGACGCGGCUCCUUGCCGCAUGCCGCUCCGCGGCUGGCGCCGACUUGGCGCAAGCACGGACCGUGCGAGCUCCGUUAAGGAGCAUGGCCGUCCUUCGGCCGGCGGUGCCCACGAAGGGCUGGGCCGUCCUGCAUUGGACGUGCGCGAGAAAAGAGAAAAGGCCAGAAAGAGAGAAGAAAGAAGGAGAAAGAAGAGAGAAAGAAAGGCCAAGAAAAGAAGAACGCGCCGGGCCUUUGCCCGAGCCCAGCCCUUCGUGGGCACCGCGAGCAGUAUAUGACUGCAUGCCGCUCUUGGCGGCACCGGGGAAUCACCCCGCACACGCCAAAUGCGUGCCCGGCCGUGUGGCCGAUGCCUGAGUUGCAGGCUCGCGAAC	UAAGCGCAUGCCCGUAAGUCGGGCUUGCCCGUCCCGGGCGGGCGGCACUCAGCCGCAAGCGGCCAGGCCGCAACGGGAAUGGAUCCCGAGCUCACCUUAUGUGAGUGCGUGGCUGGGCUUAAUCCCUCGGCACGCCAAAUCGUGCAGCGGGAAAAAAAACAAAACGGCACAAACAAAAACACACCCCAACACCCACCCCAAACAACAACGCCGACCCACACACAAACCCGCGCGGCCCUGGCCGCACGAGGGAUUAAGCCCAGCCACGCGGGUACGACGCACGUACUUGCCGGUCGAUCCGGCGACCAGAUAGAUUCUGGAUCGGAGCAAAACUCCGGUCGCUCUCCAGAGCGUUGCGUGCAAAUCACGCUGCGCACA	AAGGCCGAGGCGCCUGAUUGGCGCGAGCACGGUACGUGCAUGCGGCACUAAGCCGCUAGCCGCGGUGCGGCCGGCCGCUAUUUGCGGCAUGCGUGGUAUGCACGCUGCACCACACCCGCCUGGGCCCCGGCGGGUCAGGUCCCGCAGCCCGACAAAAAAAACCACCGCGAAAAAAAGAGAGAGAAGAAAGGAAAGAAAAAAAAAAAAAAGCGGAAAAGAAGAGAAACGGGCGCCACUUCUGUGGCUCGGGGCCCAGGCGGGUGUGGUGCGUCAACGCUCGACGUUGUGGCCUCGUAAAGAGGCUCCGAGCACUACGCUCGCGGGAGCUACACGCUCCAACUGGCGACGGCCAGAAGCCCGCUCAUCGGGCCCGGCAAG	CGGGCCGUAGCGCCUUUUUGGCGCCGGCUGCGCAGCAGCUGGCGGCAUUCAGCCGCAAGCCCGGAUCGGGCAAGCAUGUGUCUCAUGCACGCACGCCGAACGUGCACUUUUUCACCAGCCAGGAGACCCGCUCCAAUACCGGAGCAGCCCGAAAAAACAACACAGCGCAACCCCCCACCCCCCCCCACCAAAACACACACACCAACCAAGCGCAAAAAAACAAAACCGGGCCGGACUUAGGUCCGAGGGUCUCCUGGCUGGUGAAAAAGACGUGGCGUACUGCCACUACGCGACACCAUCGCGUACGUUCAUUUAGAACGGAGCGGCUACUGGCCGCAAGCCACGAGAGUGGCAAGCCAGUUGCGCUGGCACGGCAUU	AAACGGCUAGCCUGUUCGUCAGGCUCGCCCGUUCCGGGCAUGCGGCAUUGAGCCGCGUGCGGCCGAGCCGCUGGCGCGGACAACGCGCUGGCUGCGAUGUGCAGCGGCGCCGCCGCGGGGUCGUCGGCGGCCCGACAGCACGGGCACGCGCAAAAAAGGGGAAACGUGGAGAAAAAGGGAAGGAAAAGAGAAGGGAAGAAGAAAAAGGGCACGAAAAAAAGGAAAAGCGCGCGCGGCAAUCCGCGACGCCGACGACCCCGCGGCGGCGCAACCCCGCCACACGGGGCUGCGUGACCGACACGCGACGAACCCCAAGUUCGGGCGCACCAUACGUGCGAGGCAUGGGCACAUGCAAGCACCAAACCGGUGCAGCCGAGG
29	Quasispecies2-2LoopChallenge	105	AACCAGCCGGCCGAACGGCGUCAGCCGAACGGCUGCGGCCCGCAGAUCCGCAGCGCAAGAACGGUAAAUCCGAACAAGCGCCGGCACCAUCUCUUUUGCGACUUC	GAUAGGGCGGGCGUCACGGAUGUCCGUCUCGCCGGCCGAGCGCAGGACGGCAGCGCAAGAACCGAGGGACGGAACAAGCGCCGCCGGAGGGUUAAUGUCAGGUUC	UGUUUGCCGGCUCGAGCGCACCUGCGCAAGAGCUGCCAGGCGCAGAAUGGCAGCGCAAGAACGGAUGGACCGAACAAGCGCCGGCGUGUUCCUGUUUUAUUCCUG	UCAAUGCCGGCGAACGCUGUGACCAGCAAUCGCACGGGCCCGCAGUACCCGGCGCGAAGAGCCGAACAACGGAACAACGCGCGGCGUAGGGCCAGAUAAAAAGGA	ACCAAGCGCGGGCGACCACAGUAGUGGAAGCCCGGGGCAACGCAGCAGCCCAGCGCAAGAACCGGAUAUCGGAACAAGCGCGCGCAAGUUUUGUUGCGAGCGAGU
30	Cornerbulgetraining	31	UCCCGGAGGGCGGCGCGCCCAGGGUCCGGGU	UGCCCGAACAGGCCGCCUGUCUCCUCGGGCU	GGCACCACACGGUUCCCGUGGAUAUGGUGCG	UGACCGUCUUCGAUUCGAAGCACUACGGUCG	AGAGCACCUCCGCAUCGGAGUUAUGUGCUCA
31	Spiral	102	UUUUUCGCCGAGCGCCAGUGCGUGCCAGCCCUCGCUCGGUCGACCUGCAGGACGUAAUUCGCCGCGGCGCCAGCGGGGCGGCACCACGGCGCUGGCGUCCUU	CCCAAGCGGUCGGCGCUGGCAGCGGCUGGUGUCAGCUGGACGACGACGAGCAGGAUUAACCGCCGCGCGCCGCUGCACCGCCGCGCCGCGCCGCCGCACCCC	UAAAAGCGCUGGGCGCUGAGUCGGCGUCUCGUCGACAGCUGCAGGACGUCCAGGAAUCACCGGCGCCGCGCGUCGCGAGCGCCGCUCGCGCCCGCGCAAGAC	AACCACGGCGACGGUGUCUGCGGCGGUCGCCAGGUGUCCUGCUGCUGGUCGUCGUAAUUCGCGCCGCGCGGCACCGGCGCCGCCCAGCACCGUGCCGACCCA	UAAAUGCACGACCGGGUCCGACACCGUCACGCGGAGACGUCGUCCUGGACCUGCAUUUGGCGGCCGGCGCGCUCCCGUGCGGUGCGGCCCGGUGUGCGCCCU
32	InfoRNAbulgetest	122	CUAUCUCGCUACUGACCACCCCAUAAAUCGCCGGAAAAACGCAUGAGGGCGAAAGCGGCGCGGCACCACGACAAGUAGGGGCUCGAGCCUGCACCCGACCCAACAUGACGAAACACCGAGCU	AAGGUAGGGGCAGAAUCCGCCUUUUAUCUGCGGCAAAAACGCCCGGUGCGCUACCGCGUCGGCAGCAUGUUAUCCAGUGGUGUCCUCCGUCGGUUGCAGCUAGCGGGACGAAAAAGCCAGCG	CCACCCUACUCCCCCCAAUUUAACGCACUGCUUGUUUGUCCGCGCCUCCGGUCGUGCAAUCCCCCGGCGAAUACCGUCCGGGUGGCCUGUCACUUCCUGGUGGUCGCUGGGUAUUUAAAGCU	UAUUUCCCCGCCGCUCUCUGCUCCUAUUUGGCCUCUCUUCGCGACUCCGGCUUCACGCUAGGGCAUGCGGUCAACGUCAGGCGCCUUGCUGUGUUGCUCGGUCAUCGUCGUUUUUUGGCCCA	CCUAUAUUCGUGUUUGGUGAAGUGUGGGGCCCGUUUUUGACCGUUUUCCCUCUUCCGCUUCGCCGCCGCUUUAUGCAGGGGGACGUGGCAGGUUGAGUGGUUUGUCGUGUCAGUUCCGGGGC
33	Worm1	45	ACUCAAUACGGGGUAGGUGAGGGUGAAUAGCCGCAACUAGCACUU	AGGGCAUGCCAGACACUGCUUCAUACAUAUGACGCUGAGGCUGGC	AUACUGUGCGGGGCUGACGGGACGUUCUCUUCGCGACUGGCACGC	GGGUAGAGCGGCUGACACGACGAUCCAAAGCGACGGGGCUGACGC	UCAACAACGGCAGGGCUGUGCAGCUAGUGGUGGACAGGCGUACCG
34	justdownto1bulge	96	AGUACGCGGUGCGGCUUGGGCCGCUGCAUUUUUGCGCCUGCAUUGGCCGAGCGAUAACGCAGCACGUGUGCACGGCAUAUACACCCCCCCACGAAU	CACUAGCGGUGCGGCAAAUGCCGCAGCAUUUUUGCUCCUGCAUCGGCGCAGCAUUUUUGCGGGCCAAAGCCAGCGCAACCCAACUGCACCGAAUUA	AUUAAUCGGCGCGGCUAAUGCCGCAGCAUUUUUGCUCCGGACUUCGCCGAGCGGAUACGCAGCGUCUUCGCACGGCAUUUAGGGGGGGAUUAAGGA	CAUAAGCCGAGCGCCAUCAGGCGCACGAUUUUUCGACGAGCUACCGCCGAGGCCUAAGCCAGCGUUUUCGCACGGCAUUAACUACAUCUGGCUCUU	GUAUAGCGGAGCGGCUCAUGCCGCACGAUUUUUCGACCAGCACAAGCCGAGCGAAGACGCAGCGAAGACGCACGGCAAAAAACCCCCUAACACGUG
35	IronCross	123	AGCGGGCGAAACGCUGCCGCAGGCAGCGUAAUCGCAGCGGAAGCGGGCAUUUUUGCAGCCGCAGGCACGCAAAGCGAGCAUUUUUGCAGCCGCAGGCACGCAAACGCAGCGAGACGCACGCAA	CGCGGGCGUUUCGCUCGCGCAGCGCGCGACCACGCAGCGGAAGCGGGCAUUUUUGCAGCCGCAGGCACGCAAAGCGCGCAUUUUUGCAGCCGCAGGCACGCUUUCGCAGCGUAACGCUCGCAU	UGCGGGCGGAACGCUGCCGCAGGCAGCAUUUUUGCUGCGUUUGCGAGCAUUUUUGCAGCCGCAGGCACGCUUACGCAGCAUUUUUGCAGCCGCAGGCAGCGAAACGCAGCGACACGCUCGCUC	AGCGUGCGAAACGCUGCCGCAGGCAGCGAAAACGCAGCGAAAGCGAGCAUUUUUGCAGCCGCAGGCACGCAAGGCGGGCAUUUUUGCGGCGAAUCGCACGCAAACGCAGCGUAUCGCUCGCAA	AGCGAGCGAAACGCUGCCGCAGGCAGCGAUCACGCAGCGACAGCGAGCAUUUUUGCAGCCGCAGGCACGCAAACGCAGCGAAAACGCACGCGCAGCGAGCGAAACGCUGCCGCAGGCACGCAA
36	loopsandstems	151	UCUUGGCGUGCGUCAGCGCUGUGCCGAGAGCGGAGAGAACAAGCACGCCCCAACCAAUACGUGCAAACCGCAACAGCGCAACCAGACAAGCGCGAACGGCAAGGCGAAAAAGAACGCGUUGCGCGAGCAAAUAAGCGGACGCACGCUGUCU	AUAAGGCUUGGCGCUGCGCACCGCCGAAACGCCACAGAAGAACCGCGAAACAACCCACCCGCGGCCAGGCGAAUAGCCGAAAGAACAAGCGGCGCACGGCAAAGCGAAAAAGAACGCAAAGCGCCUCGUUCGUGCGUUUGCCAAGCAACGA	UUGGAGCACGCGGAUGCCGUUCGCCGUCGGCGCACAAUAGAAGGCCGAGCAGACAAAAACGGCCAAAGCGCAGGUCGCGACAAAAAAAACGCGUUUCGGCAAAGCGAGAAAAAACGCUUUCGGCAACGACAAAACGAAACGCGUGCAGUUU	CUUGUGGUCCGCGCAGCCGAGGGCGCAAAGCCGAAUAUAAAAGCGCGACACAGCCAAAACGCGCACACGGCAGAACGGCCCCAAAUCAAGCCGGAAGCGCAAAGCGAAAAAAAACGCGGACGGCAACGAAAAGACGAAAGCGGACCGUUCU	CAAGUGCCCCGCGAAGCGCUUGGCGGAAACGCGACAUAAAGACGGGCAAGAAAGAGGAAGCCCGAAACGCGAAUAGCGGAAAGACAGAACCGCGAACCGCCAACGCACAAAACAGCGGUGGCGCAGGCAUAAAAGCGAGGCGGGGCGUAAA
37	WaterStrider	103	UUUUUGCUCGAUCGGCGUGCAUUUUUGCCGAUUUUUCGCGCAUAUAGCCGCGUCCUCGCCCAAGCAUGGUGGCCGUACGAGCUGUUGGGUUUGUGGUUUUGUC	CUGAACGCACAACGGCGUGCGAAAACGCGCCGACUGGCCGCAUAAAGGCCGAAAAAUCGCGCAUAGGCGUGCCCGAAGUGCGGAAAAAAAAGAAGAAAGGGGG	AAGAAGGCAGCAUGGCGAGCCGACUGGCGCCGACCGGCCGCAAAUGACGGCGUAUUCGCGCGUCCUCGCUCGUCACUCUGCCAACCCACCCAAACACAACACA	CUCAACGGCGAUGGGCGAGCGAAAACGCGCCGACUGGCCGCAAGGAACGCACUUAGGUGGCAUAUAUGCUCGUCCAGCGGCGACACAACCAAACAACCCAACA	CUAGAGCGGGAACGGCGAGCGAUUACGCGCCGACCGGCCGCAUUUAGCCCACCGAAGUGCGCCAUAGCGAGGCCGAACCCGCGGAAGGGAAAGGAGAGAGGAG
38	TheTurtle(s)Move(s)	316	UUACAUUUUUGCCCUGCGCCGGCGAAAAAGGAACGCCGGCGCUCCCGCGGUCCAUCCGCAUUUAGCAUUUUUGCUCCCGGCGCAUACAACGCCGUUCACGCUCAGCUAAUGCACAUGGCGACAACGCAAAUGCGUGCUGUAGGUGCACGCCGAAGCAUUUUUGCAAUCAGCCGCGAAAAGCGAAAAAAACGCAAGCGAAAAAAAACGCAAAGCCGCAAACCCGCGGCAAAGCCAGAGGAUGGCACCGCGGCAACCAGACACAUUUUUGUUGAGGCGUGAGCUAUGUAGCCCGAACAAACAACCGGGCAGUGGAGCG	CUUGAUUUUUCGUUCGCGCGCCGCGGGAAUUUAGCGGCGCGCUCCACGCGUGUUUCGCGAUUUAGCAUUUUUGCGAUCGGGCACCCCCAGCCCGCCAACGCCAAGCCAAAGCAACCCGCCGACCGGCAAGAGCGCCCGGGUGUAGGGCGCAUGAGCACGUGUGCAAAUAGCGGCGAACGGCGAAAAAAACGCAAGCGAAAAAAAACGCAAAGCCGCGGAAAAGCGGCAAAGCCAGUACAUGGCGACGCCGCCCCCAUCUACAUUUUUGUAAGUGCGAGGGCUUGAACGGCGCAAGGGAGAGAGCGCCACAGUGGCG	AAAGCGCAAGCAAAAGCGGCGCGCGGUUUAUGUGCGCGCCGCGAGAGCGAGGUAAUCGCAAAAAGCGGAAACGCCUUCGGGGACCACAACCCCGUACACGCCUAGAUUUUUCACUUGGCGAAAACGCAUAAGCCCGCGGGGGUAGCGGGCGACCGCAUUUUUGCGUUCUGCCGCGAAAAGCGAAAAAAACGCAAGCGAAAAAAAACGCAAGGCGCCGUCAAUGGCGCAAAGUCGCACCACGACAACGCGGCCCCCAUAUACAUUUUUGUUUUGCACGUGUGUUAUUUGGCCGGAAGAUAGAGCGGCCUUUUAGGCG	UUUCAUUUUUGGUUGGCGCCCGCGCCCACAUAACGCGGGCGCUCUUGCGCUAACUGCGCGUUUAGCAUUUUUGCACAGCGCCGGGUAAUGGCGCCAGAGCGAGACAUUUUUGCCUUAGCAUUUUUGCUUUUGCGGCGCCCAUAUCGCCGCGGACGCGUCAUCGCACUAACGCGGCAAAAGCGAAAUAAACGCAAGCGAACAAGAACGCAAGGCGGCGUAAGUGCCGCAUUGCCCGCACAGGGCUUGCCGCGCCCCCUUUACGUCUUCGUCCAUCAUUUUUGUCUCUUGCGGGAAAAAAAAAGCCCGCUCUACUCGC	UUUCAUUUUUGUUUCGCGCGCCCGUUUUGUGUUCGGGCGCGCUUCUGCCGACCUACGGCUUUUUGCAUUUUUGCGUAGCGCCUUUAGUCGGCGCCGGAGCGAAUGCGAAUGCCUGAGGCAUUUUUGCGAGGGCCGCGAGAAGAACGCGGCAAGCCGGAAAACCGAGAAACGCCGCAAAAGCGAAAUAAACGCAAGCGAAAAAAAACGCAAAGCCGGCCCAUACCGGCAAAGCCGAAAAACGGCAAGCGGCGGGAUUUAGGCAUUUUUGAUACACGGCAACGACAAAGGCGGGAAAGGAAGAACCCGCGAAGUUCGC
39	Adenine	174	GCCGCAGCGCGUCUGGCCGCUGGUGCAGGCGCCUGCCCGCUUGUCGCGUGUAUAGGCACGCGUGCGGGCGGCGGCUUUCACACGCCCAGCGUGUGGCCGCUGGCGCCAGCCGCUCCGGCGUGACGCCGGACUCGCGGCUGCACCAUUUCCGGCCACUCCACGCGCUCAAGCGGC	CGGCGUGCACCGUGUCCGCACGGGCGCGCUCGCCGCCGCGUCUUGCCCCGUUUGCUCGGGGCUCGCGGCAGCCGCUUGACCCGCGCUCCGCGGGUGCGGCAGCGAGCAGGCCAGACGCCGGUGCGGCGUCCGAUGGCCGCGCCCGAAAAGCGGACAUUACGGUGCUUGUCGCCG	CGCCGGGAGCGGAGCGGGCACGUGGCUGCUCGCAGCCCCGAAAAGCGGCCUAAAUCGGCCGCACGGGGCAGCCGCAUAGCGGCCGACACGGCCGCGCGGCAGCGAGCUGCGGGGGUCAGCUCGGCUGACCAAGCCCGCAGCCACGAAAAGCCCGCAAAACCGCUCAAGCCGGCG	GCGUGCUGCGGGAACGGCCGCGGAGCUGCCACGUGCCGCGUUCUGCGGGCUCGUCUGCCCGCUCGCGGCGGCGCCUUACGCCGGCCAGGCCGGCGGGCGCUCGUGGCAGGCGGAGCGGGCGUGGCCCGCUGGACCGCCAGCUCCGUUAUGGCCGUAGAGCCCGCAAUUUCACGC	GCCGCGCGGCAGCCGCCACCGGCACGAGCGGCGUGCGGGCAUUUCGGGCGAGACAACGCCCGCGCCCGCUGCGGCAAUCGGGGGCACAGCCCCCGGCCGCUCGCCGCGGCGCACCGCACGAUCCGUGCGGCCCUGCGCUCGUGCCUUAUGUGGCGACAGCUGCCGAAUUGCGGC
40	Tripod5	38	CCCGCGGCCGAUGUCCGGCGCGUAAAUCACGCCGCGAC	GGGCUGGCGGAUCGGCCGCCGGGAUUCACCCGCAGCGA	CGGGCGGCGGAUAUACCGCGCCUGUGUAAGGCCGCCAA	AAGCCGGCCGUAGAUCGGCAAGCGUGAUGCUUCGGCGG	UUCCGGCGCCUGAAGGGCGGUGCAAUUGGCACCCGGUA
41	Shortie6	35	GCGACUGCAGCGAAAGCAGCUAGUGCACGCGGACG	CAUUUUUGCCGAAACCGACAUUUUUGCGCUGAGGC	GCAUGAGCAGCAAUAGCAGCAGUGGCGCGAAUCCG	GCUGAUGCGCGUUGUCGAGCAAGAGCGGCGCAUGC	GCAAGAGCACAUUUUUGACGGAUACGAGCGAGAGC
42	Runner	116	CACAAGCCGAGGCAAGUCCACGCUACGCGUUUGCCAGAGCGAUGCGCCGAGACGGAACCGCGCGACCGCAGGUAAACGCGCGCAAAGCGUCCUGGAAAACCAACGCACGGCGAUCA	AAGGAGCCGAGCCGUGGUCUGCGAAUCGCAACGGCUGAGCGACGCGGGCCUGGCCUUUCGCGCGUGCGCAGCAUAUCGCACGCAACCGGCAAGCCAAACGGCGCCGGCGGCAGUAG	CCCCAGCGGUGCACGAUUUCCGCGUUGCGGCGUGCGACGCCUUCGCCGGUCUCCGUAUGCGGGCCGGUAUCCGUUUGCCAGGCGUGGCCGUACGCCACAGCGCGGCCCCGCAUUCC	AUUUUGCGCUGCCACUAAUCGCGAUUCGCGGUGGCUGAGGCUCCGCCCGUUCCGGUUUGCGGCCCGCAUUGCGUUUGGCUGCCGUUGCCAGUACGUAUUCGUUGGCGGCGCUCUUU	AAUUGGCCGGGCAGAACUUGGCGUGUCGCCUCUGCAAUGCGUCCGCCCGAACCGGAAAGCGGCGCCGUAUCGGUUUCGCUCGCAAUGCGUCAGCCCUUAGGCACGCGCGGCGUUGA
43	Recoil	85	CAUAUGCCGGCACGAACGAAGGGAACCGAACGAAGCAAGGCACGACGGACCCACGACGACCGGCUCUUAUUCUUCCUUUUUUGCC	CUUAUGCACGUUCGAACCAGGCAAACACAACCAACCGCAGGAGGAGUGAUGCAGGACGUCGUGCUCAUCUAUCUCCCGCCUUUAC	AUCUAGCCGCAACGAACGAAGGGAAGGGAACGAAGCAAAGCACGACCCACCCACGACGAGCGGCAUUUCACCUUCCUUCUUCUCG	UACAUCGCCGAACCAAGCUUCCGAACGGCUGGAACCGCAGGACCUCCGACGGUGCAGGACGGCGUGGGGUAAUGUGGAGGGAGGG	CAAGACGCGCAACGAAGCAACUGAACGCCAGCAACCGCAGGAGCAGCGACAGAGCACGAGCGCGAGAGAAAGAGCAAAUGCCGGA
44	[CloudBeta]AnArmandaLeg10	63	UCCUCGCGAGCGCCUUAUGGUCGCGCCUGCAAUAGCGGCUCGCUUUUGCACAUACCUACUCCC	UAGAAGCGGCGCCCGACUGGAGCGGCCUGCUAAUGCGGCGCGCAAGAACACCCAACCCAUAAU	AUUCGGCGUCGCCAUUUUUGUGCGGCGUCCAACAGGCGCACGCUAAGUACCGGCCUUAUCUAG	AUGAGGCGAGCCGCGAUUGCUGGCGCCUCGGUUACGGGCACGCAAUGAAGGAGAGUGGGGGAA	UCCCUGGCCGCCCGUGAUCGAGGCGCCUGCGACCGCGGCAGCCGAACCGAAAUUAUACCUGCA
45	[CloudBeta]5AdjacentStackMulti-BranchLoop	63	GCUCGGCGCAUGAGCGCGCGGCAUUAGCCGCGCGGCUCGGGCCGCCCACUAUAGUGGCGAGCA	CGGCGGCGCAAUAGCGCGCGGCCUUAGCCGCGCGGGAAUACCCGCCCCGUCAGCGGGCGCCGG	GCCAGGCGCCUUAGCGCGCCCGCGAACGGGCGCCGCGCUAGCGGCCGGUCGGAACCGCUGGCG	GCCGGGCCGAAUCCGGCGCGUGCCGACACGCGCGUCGAUUGACGCCGUGGAACCACGCCGGCG	GCGGCGCGCAUUAGCGCGCGGCAGAUGCCGCCGGGCUUGAGCCCGCGCCUCUCGGCGGCCGCG
46	TripleY	97	GAUCAGCGCGCCGGCGGAAUACCGCGCCAGAGAUGGCCGGCCGGCCGUCAAGAGACGCCGAUUUUUCGGGCCGGCGCAACAACAAAAACAACACACC	ACUUCGCGAGCCGGCGGAUUACCGCGCCCGACUGGGCCGGCCGGCCGGUGUGUACCGCCGAUUUGUCGGGCCGUCGCUCUACUCCCCCCUCUACUUU	CAAGCGCCGGCCGGCGAUUUUUCGCGCACGUAAGUGCCGGCUGCGGGCUAAUUAGCCGCCGGUCUCGGCCGCACGGCAAGGAAAGAAAGGGAAAAAA	AACCUGCCAGCCGGCGGAGUACCGCGCCGAGAACGGCCGGCGCGCCGGUCCAUACCGCCGGUGCUCCGGGCGCUGGCUUUUUCCUUUUUUUUUUUUG	CUACACGGUGCCGGCGAAGAAUCGCGCACUAAGGUGCCGGCCGCGUCCGCCGUCGGAGCUGUCUUCAGCCGCGACCGAAAACAAACUCCACCCCAAA
47	MisfoldedAptamer	50	GCGCACACACCGGCCGCAGGCUGCAGCCGCGAAUUAAACCGGAAAAGCGC	CGCGUCUGGACCGCCGCAGGCACACGUGUGAAAUGGUUUGGUAUUUCGCG	GCGCAAAAAAGGGCCGCAGGCGCGCCUACGUACACAAGACCUGACAGCGC	GCGCAAAAAGGAGCCGCAGGCACGGAGGCGUAAUUCAAAUCCACCAGCGC	GCGCAACAACCGGCCGCAGGCAGCGUCGGCACAGUGAAACGGAACAGCGC
48	Flowerpower	102	CUUCAGCGCGCCCGCAGGGCUGCGCGCGCGCAGCGCAUGCGCGCAGCGCUUCGGCAUAGCCGGCGCAGCCGUUUCGGCGCGCAUCGAGGGGAAUUGCGGUGU	CAAUAGCGCGCCGAUUCGGCAGCCGGCCCGCAGGGCGAGCGCGCAGCGCAUACGCGCAGCGUCGGCACGCCGCAGGCGGCGCACCUGGUUAUUUUAGUUGGA	AUAAAGCCGGCCGUUUCGGCGGCGCGCGCGCAGCGCAUGCCCGCAGGGCUAUGGCCCGGCCAGCGCAGCCCGCAGGGCCGGCAAGACAACACCACAUCGAUC	AACCAGCCGGCGCUUGGCGCUGCGCGCCCGCAGGGCAAGCCGGCACGGCUACGGCUUGGCCGGCGCACGCCGCAGGCGCGGCAAACCCACCCCACAUAUAUC	UUAUUGCGCGCCGGCACGGCUGCGCGCCCGCAGGGCAAGCCCGCAGGGCAAUCCGACCCGGAGCGCAGCCGAUACGGCGCGCUGGAUUAACGCCCACUUGAU
49	Kudzu	101	GAUUUGCAGCAACGCGCGCUGCCCUGGUAACCGGUGCGCGCCGCCGCAGGACGGCAUCGGUUCCCGAUAGCGCGAAGAUGCGAAGAGAAAGGGGAAGAAAU	AUAUAGCUGCUUGGGACGUCGCGGUCCGCAGGCCAGCACGCCGGCGCAGCUCGGCUUCGCGCAGCGCUAGUCACAUGCAGCGGGGGGGGAAGGAAGGGAGG	AAAUGGCCCAAACGCGUCGACGCCUGGGCACCGGACGCGGGCCGCGCAGCUGGCCUCGCCGCAGGCUUGACGGGAAUGGGCGGGUGUGUGUGUGUUGGUUU	GAGCAGCGGGACCAUGCGGUCCGGUCGAUUCGCCAGGCCGCGGCCGCAGGACCGCACCGUUAAACGACUGCAGGGGCGCGCAAAGAAGGGAGGGAGGUAAG	CUGACCGGAAGCCUGGCGGUCCGGUCGUUUCGCCAGGCCGCGGCCGCAGGUCCGCUUGCGUGUCGCUAUGCCUGGGUACCGAAAAGAAAAGAAAAAAGGGG
50	1,2,3and4bulges	105	UUUACGGCGAGCGUAUUUUUAUUUCCGCGGCCGACUGGCUCGACCUGGACGGCUGCGAACUCCACGCUGCGAAGACGCGGCAACGAAAGGGGCUAGUUGGUCAUA	UCUUCGCGGAGGCCGAACACGAAUAGCCAGCGUUAUCGCACCAGCAUCACGGCAGCGAUUACCCCGCCCGCAAUAGCGAGCACCGAAUCCAGACAAGCAUAAACC	GUCUAGGCGUGGCGCGACUGCAAAAGCCGGCGUUUUCGCACGUCCAUCACGCAACGCGGGGGUAGCGAGCCAUACGGCAUGAGCGGAGAAGAAAAGGACGUGAAU	UCAUUGCCGGGGCCGAAAACGAAAAGCCGGCAUUUUUGCACGAGCUGAGGGCCGGCGCAAUCCACGCACGGACUACCGAGGAGCCAAUAGAGAGGAAGGAGGAUG	AAACGGCGGAGCCCGGAAGCGAAAAGGCGGCGAUGACGCACCAGCACUAGCCGAGCCAAAUGAAGGCACCGAUGACGGACGAAGCAAUAGAAAGAACAAGAAAGA
51	medallion	337	GCGCACAGCUGCCAUCCGGCAGCUGCAUUUUUGCAGCAUUUUUGCUGCAUACGGCUGUAUGCGGCCGACCGGCAGCGCCGAAUACGGCGCAGCAUUUUUGCAGCAUUUUUGCGCCCGAGAUGCCUCGGGGGCAUUUUUGCGGCGCCCGACCGGGCGCAGCAUUUUUGCAGCAUUUUUGCACCUAACGAAUGUUAGGAGCGAUUACGCAGCGGGCGUGAGCCCGCCGCAUUUUUGCACGCGACUGCGAGCGCACUGAAGUGCGCACCGGUUACGGAGCGCCGAUUACGGCGCGGCGUACUCGCAGCCGACUGGCAGCGGGCAAGCGCCCGCAGUGCGC	GCGCCGUGGGAGCUGUGGCUCCCAGCACGUGUGCAGCGAAUACGCGCGUGCCGGUUGGCACGUGCAUUUUUGCUGCGGGCACUAGCCCGCAGCAUUUUUGCAGCGAAAACGCAGGGCUUACAGAAGCCCGGCAUUUUUGCUGCGCCGUUAUCGGCGCUGCAUUUUUGCGGCAUUUUUGCCCGAAGUUAGGACUUCGUGCAUUUUUGCUGCGCGAUUUUUCGCGCAGCAUUUUUGCAGCCGACUGGCACGUUGGCACACCAACGUCGCUAUGGCGUGCGGCGAAUACGCCGCUGCGACACCGCUGCCGACUGGCUGCGCCGUCAUCGGCGCUCGGCGC	GCGACGCGCCCUCGUUCGAGGGCAGCGAUAACGCAGCACGUGUGCACAGGUGUAACCACCUGAGCCGACCGGCAGCGGGCAUAAGCCCGCAGCGAUCACGCUGCCGACUGGCCCGACAUAAAGAUGUCGAGCGAGAACGCAGCGCCCGACCGGGCGCAGCAUUUUUGCAGCGAUGACGCGGGAAGGCAUACCUUCCGGCAUUUUUGCAGCGCCGAUCGCGGCGCAGCGAAAACGCCGCAUUUUUGCCGCGGACUGUCGUCCGCUCGCUGUUGCGGGCGCCACGUGUGGCGCUGCCGUAAGGCUGCAUUUUUGCGGCGCCGAUUACGGCGCACGUCGC	GCGCCGAGGGGCGAGGGCGCCCCAGCACGUGUGCAGCAUUUUUGCGCCGGCAGAUCUGCCGGAGCAUUUUUGCAGCGCCGUGUUCGGCGCAGCGAGCACGCAGCGAUCACGCAGCACCCGACCGGGUGCCGCCGACUGGCAGCGCCCGACCGGGCGCAGCGGUAACGCACGAUUUUUCGACAAUGGUGAUCCAUUGCGCGAAAACGCAGCGGCCAACAGGCCGCAGCAUUUUUGCACGAUUUUUCGACGCCCAAGUCUGGGCGCCGAUUUUUCGCGCGCCGAGUACGGCGCACGCUAUUGCGGGCAUUUUUGCUGCCCGCUUCUGCGGGCCCGGCGC	GCCCGCAGCCUACGUAGGUAGGCAGCGAUAACGCACGCGACUGCGACGUCGCCCACGCGACGCGCAUUUUUGCGGCGGGCUAGUGCCCGCUGCCGACCGGCAGCAUUUUUGCAGCUCGAUUAUUCGAGCGGCGUAUUCGCAGCGGGCAAGAGCCCGCAGCACGUGUGCGGCAUUUUUGCAGGUGUGACAUCACACCAGCGAAAACGCAGCGGCACGUGUGCCGCAGCAUUUUUGCGGCAUUUUUGCACGGAACCCCAGUUCCGACGCAAUAGCGAGCGCCGAAAACGGCGCACCGGGAACGGAGCACGUGUGCAGCGGCGUGCUCGCCGCCGCGGGC
52	[RNA]RepetitiousSequences8outof10	80	ACGCAAAAGGCGAAUACGCCAGGCAGCGAAAAAGCGGAAACGCGGAGAUGCAAAAAAGCAAGAACGCAACAAGCGAAAAA	UGCCAUAUAGCGAUCACGCGUUGGUGCGAAACUGCCGGAAGGCUCAUGUGCAAAAAAGCAAGAACGCUAGCCGGCGUUAA	GCGUUUUUUGCCGUGAGGCCUUUAUGCGACACCGCGAGAACGCAAACCAGCAAAAAAGCAAAAACGCGGUCUUCGCUGUU	AGCACAAAAGCGCGCACGCAAUAUAGCGAGAUCGCGGUAACGCAAUAAAGCAAAAAAGCAAAAACGCACAAGGGCAAAAA	AGCCAAAAAGCGUCCCCGCGAAAUGGCGACAAUGCGACGACGCGAACUAGCAAAAAAGCAAAAACGCGUAAAGGCGAGAU
53	Documentingrepetitiousbehavior	400	GACGGUAUAGAGGGGGGGUAGGGGGGAGAAUGAAAAGAGACGAAAAAAAAACGAAAAAAAAACGAAAAAAAAACGAAAAAAAAACCAAAAAAAAACCAAAAAAAAACCAAAAAAAACGCAAAAAAAAACCAGAAACAACGCAAAAAAAAACCAAAAAAAAACCCAAAAAAAGCGCAACAAAAGCCAGAAAAAAACGAAAAAAAGACGGAAAAAAAAGGCAGAAAAAGCGAGAAAAAAGGGAGGAGAAAAGGAGAAAAAAAGCGAAAAAACUGGAAAAAAAAAGCGAAAAAAGAGGAAAAAAAAAGGAAAAAAAAAGGAAAAAAAAACGAAAAAAAAACGAAAAAAAAACGAAAAAAAAACGGGAAAGAAAAUGGGGGGGGGUAGAGGGGGGGUAAUGAGU	AUAGGGAGGAAAGAAAAAGGGAAAAAAAGGGAAAAAAAAAGGAAAAAAAAAGGAAAAAAAAGGGAAGAGAGGAGGGGAGAGGAGGGGAGGAAAAUGGAGGAGAGAGGGAAAAAAGAAGGCAAAAAAAAGGGAAAGAAAAGCGAGAGAAGACCAAAGAAAAAGCAAAAAAAACCGAAGAAAGAGGGGGCAAAAAACGGAAGAAGAACGAAGAAAGCGCCAGAGAGAGACGGAAGAAAAAGCAAGAAAAAAGGUCAAGAAACGCAAAAAAAACCCAAAAAAAAGCCAAAAAAAAACCCAAAAAAAACCAAAAAACAACCAAAAAAAAACCAAAAAAAAACCAAAAAACAACCAAAACAAAACCAACCCAAAACCAAACAACACCCAAAAAAACCCCAAAACC	UGAUGUGAAGGGGGGAAGAAGGGGGGAGGAAGAGGGGGGGAUGGGGGGAGGAAAGGGAGGGGAAGGGAGAGGGAAGAGGGGGGGAAGGAGGGAAGAAGAAAGGAAAAUGAAAAGAAACGGCCGAGACCCGAAAGAAAAAGCAACUCGAAAGCAAAAAAAACGCAAAAAAAAACGAAAAAAGGAGCCAAAAAAACGCAAAAAAAAAGCACAAAAAAGGCAAAAAAAAACGAAAAAAAAAGCGAAGAAGAAGCAAACGAGAAGCAAAAAAAAACGGGAGGAGGGCGAGAGGGGAGAUGGGGGGGGGUUGGGGGGGGGUUGGGGGGGGGUUGGGGGGGGGUUGGGGGGGGGUUGGGGGGGGUAUGGGGGGGGGUUGGGGUGGGGUUGGGGUGGGGUUAUUUAU	UCUCCCACCCCAAAAAAACCAACAAAACACCCAAAAACCCCCACCAAACCCCCAAAAACACACCCCCAACACACCCCCCCACCCCCACACACCCACUAACACCCCCCCAACCCACACCCCCCCCAACACCAAAAAACAACCAAAAAACCACCACACCACAACCAACACAAAACCAAAAAAAAAGCUGAACAAAACGAAACAAAAACGAAACAAACAGCAAAAAGAAAGGAAAAAAAAAGGAGAAGAAAAGGAAAAAGAAAGGAAAAAGAAAGGAGAAAAAAAGGGAAGAAAAAGGAGAGAGAAGAGAAAAAAAAAGGAAAAAGAAAGGAAAAGAAGAGGGAAGAAAAAGGAAAAAAAAAGGAAGAAAAAAGGAAAAAAAAAGGAAAAAAAAAGGAAAGAG	AAAAUACCCCAAAAAAAACCAAAAAAAAACCAAAAAAAAACCAAAAAAAAACCAAAAAAAAACCAAAAAAAAACCAAAAAAAAACCAAAAAAAAACCAAAAAAAAACCAAAAAAAAACCCAAAAACGCCCAAAAAAAAACCGAAAGAAAAGGAAGCAAAAACGAAAAACCAGCCAAAAAAAAACGACAAAAAAAGCAAAAAACAAGCAAAAAAAAACGAAAAAAAAAGGAUGGAAAAGCGAAAAAAAAACCAAAAAAAACGGAAAAAGAAAGGGCGAAAAAGGGAAAGAAAAAGGAAAGAAGAAGGAGGAAGGAGGGGAAAGAGAGGGGAGAAGGGGGGGGGGGAGAGGGAAAAGGGGAGGGGAGAGGAAGGGAAGAAAGAGGAAAAGGGAGGGAAGGAG
54	7multiloop	92	GCGCGCGCCAAUCGGCGCGCCCGAUGACGGGCGCGGCUCUUGCCGCGCGUGCUUACACGCGCGGCCCAAGCCGCCACGACGUGUCGUGGCGC	GCGCGCGGAUUUUUCCGCGCGGCUUGUGCCGCGCGCCGUCAGGCGCGCGCCGAGUGGCGCGCCCGUCAUCGGGCCGCACGGGUGUGCGGCGC	GCGCGCCGACGUGUCGGCGCCGCAAGAGCGGCGCGGCAGAGGCCGCGCCCGACCACGGGCGCCGGAACGCCGGCCACCGGACACGGUGGCGC	GCCGGCGCCACCAGGCGCGCGCCACGAGGCGCGCCCAUUUUUGGGCGCCGGUAGUCCGGCGCCCGAUCACGGGCCACGCCUUAGCGUGCGGC	GCGGGCCGCUGUUGCGGCGCGGCACGAGCCGCGCGGCAACAGCCGCGCGGCCUUAGCCGCGCGGCUUCUGCCGCGCGCCACGAGGCGCCCGC
55	Kyurem7	102	GGAAUGCCGCGCGACUUCUGUCCCGUAAAGCUGUCGGUCCCUCCGUGCCCGCAAAAAAGCGAAAGGCCAGCCGGGCGACGGCGAAAGAGAAAAAGGGGAAAG	UCUCAGCUGCCGUGGACAACCAGCUAAAAUCGAACCGUAACUCGGGGCGGCCAAUACAGGCAAACGCUCGAAGCCGGUCAGCAUUCCCCUCUCCCUUUCACA	CUCUUCGCCGCGCCGUCAUCGGGCUAAAACACGUGCGACCCCCGCUGCAUCGAUACACCGACCUUGCCGUGAGCCGCUGGCGCUUCCCCCCUUCCCUUACAC	GGAACGCGGCGCUGCAGGAGCACGGAAUAUGGGCCGCUUUAUGCGUUGCGACCACGAGGUCUUUGCACCCACCGGCGUCCGCAAGAAAAAAAGGAAAAGGAC	GAAAUGCCCACCGCGAUCACGCCGCAUUUCCGUUCCUAGUCCAGGGGCAGCGUUUUGUCGCAUUUGCACGGGCGGGUAGGGCGGGAAGAAAGGGAAAAAGGG
56	JF1	387	GGCGCUGCGGGCGCGCCGAGCCGCUCAUGGAGUCUGCAGGCUAUCGCCGAGACCAGGAGCGCGGCGCGCGCGACUACGCGCGCGCCGCGCAAGCCGGUAGGCACACUCCGGCGGCCGCCGGAGUGCAGCCCGCUCACGGGCACCUGGUACGGCGCGCCUGUGACUCCGACGCGGUCUGUAAGUCAGCACCGCAUGCACGUGGAGGGGGGAAUCGGCGCACACGCGCCGAUUCCCCCUCUCCACGUGCGGUGCGCCGGGUGUGGCGCGGCUUCGUGGAUCCCCACGAAGCCUAGGCGAGUAGUCGCAAGCGGCAAGGCGCUGCCGACACAGCGGGCUCGCGUGCGGCGGCACCGGCCGCUUGGCCGCGUGCACCCGUCAGUCGCCUUU	GCCGCGGCACGGGCGGCAACCACGAUAAGCGCCCUAUCCCAGGCACGCCAACCGGGCGGCGCGCGCGCCGCGACCACGCGGCGCGCGCGCAACGUGCGGACGACGAUUUUGGGACACCAAAAUCGGAGCUCUGUAUAGAGCAGCCCGGGGGCGUAUGGGACGGGCGCUCGGGACGCGGCUCUUCCGACGUCCUACCGACCACCGUGAACUUUGACGACCCAUGUCGUCAAAGUUCAGCGGUGGUCGGGCUGCGCCAUACCCGGCGCGCCUGAGACUGUGCAGUCUCAGGCUUUGGACCUAAGUCCGCCGUGGCAGCCGCACGCCUGGCUCGCUUUAGCGGCCGGCGGGCCGUGCGCCAGAGCGCAUCGGCUCGUGUCCGACGGCUGG	GCCGGUGCACGGGCGUGUUCCCGCAUUCGCCGCGUUCCGCCUGUCGAUGCUGGGAGCUGCGCGGCGCCGCGCGACCGCGCGGCGCCGCGCGGGCAUUUUUGCAGUCCCUGCCGCUCGGCAGGGACACGCCCUAGGGAGGGCUGCUCCCUCAUCGUGGCGGCCGCGGCAGAGGCACCGUGUAGUACGAGUGCCGGGCAUACGUUGCCAAGGACCAUCCGCUCGCGGAUGGUCCUUGGACAACGUAUGCCUAGCCACAAACAAGUGGCGCUCGCAGCCGAAUGGCUGCGAGCAUUGCUCAGUAGAGCGGGCGGGUUCACGCACGCCUGUGUCCGAGUUCGGCACGGCGACCUGCCGUGACUGCACGGUCAGGACGUGUCACGCGGCACC	GCACCUGCCGGGGCCCGCUCGCGCUAUCGCCGUGUAGCCGACUCAGGACUACCCGCGUGCGGCGCCGCGCGCGACCGCGCGCGGCGCCGCUACGAUUUUUCGCCCACCGCGGGGCGCCGCGGUGGACGCGCACUAAUGCGCUCGCGGGCGUCCUCUCGGCCCACGGCUCUGCGGGCCCAAUAAGGGUCCCGCCCGCGAGAACACCGUUCAUUGAGAAGCCAACUUCUCAAUGAACGCGUGUUCUCGCCUGGCGCCACUUAAGGCGCGCUUGCAGCGGCGGCGCUGCAAGCUGUGGCACGUCUGCCUGGCGCGUUCGGGCUGCCGACGCAGGCAAAAGCCGCGCGGCUGCCGCGAACAAGCGUUCGACGGCUCCGGACAGCGUGCGUC	GCCCGCGGGCCAGCGGCAACGGGCUUUUGCCGGGUGACGCGACCGGCCGUUGCGUCGAGCGCGCGCGCCGCGUCCGCGCGGCGCGCGCGCCACGCAUCAGCGGCGCGCUGCGGUGACGCAGCGCGUUGCCUCGACUGAGGCUCGACGCUCGGCCACGCGUGCCCGGCUGUGCUGGCCGCGCAACGGACCAGCUGCCGACCAUCCCGGCCCUCUUCUGCUUGUGCAGAAGAGGGCCGCGGAUGGUCGGUUGGCGUCGAACUAGACGCGCUACGGGUUGAAAAACCCGUAGCAGUGCAGGGUUCUGCGUGCCCGACGCCGCAGCCGUCCCUGCACCGAUGCGGGCGGCAGCUCCCGCGAAAACGCGGCGAGCCGGCCUCGCAGGGCUGU
57	multiloopingfun	36	UACCGGCGAUUUUUAGGUUGCAGGCGACACGAGCUA	GCGACGGCGUGUUCUAUUUUUACAAUUAUAUCUCGC	GCCCGGUCGCCUACAAUUUUUAAGCGAGAAAACAGC	GCCGGCGCAAUUAUACGACUGUCGGCUAUUUUUUGC	CCGGCUGGCUCGUGCAUUUUUACUGCUAUUGCUCGG
58	Multiloop	111	GCGCUGCCGACGAUUUUUCGAGCGAUUACGCCCGCAUCAGCGACGAUUUUUCGAGCGAGAACGCGGCAUUUUUGCACGGCUCGCCGAAAUAACGGCGGCAUUUUUGCGCGC	GCGCUGCCGAGCGAAUACGCGGCAUUUUUGCUGCCUGAUGGCUGCCGACUGGCGGCAUUUUUGCAGCAUUUUUGCACGGCACGGGCUUAAUCGCCCGGCGACCACGCGCGC	GCGCUGCCGAGCCGACCGGCAGCAUUUUUGCACGCACUGGCGAGCGAUAACGCCGCAUUUUUGCGGCCGACUGGCACGGCACGGGCAUUUACGCCCGGCGAUUACGCGCGC	GCGCUGCCGAGCGAAAACGCGGCAUUUUUGCAGCCACGAGGCGGCGAGCACGCGGCGAGUACGCAGCAUUUUUGCACGGCACGUGGCCAGUACCACGCGCACCAGCGGCGC	GCGCUGCCGAGCAUUUUUGCACGAUUUUUCGCCGCUUAUGCGAGCCGACCGGCACGAUUUUUCGAGCGAUCACGCACGGCACGGCGCCACUACGCCGGCGAAGACGCGCGC
59	hardY	68	UUGCUCGCGGCGGGGACAGCUCUAGCUGUCCACGCUGGCCACCCAGGGAUGGGUGGCCACGCGUAAUC	GUUGAGCCGGCGGCGUCUGAGUGGUCAGACGUCGCUCUCAUGAUCCGUAGAUCAUGAGACGGCAGUAU	GUAUUGCGCGCGGUGCCAGGACGACCUGGCAUCGCAAGCAUUUGCCUCUGCAAAUGCUUGCGCGACCU	UCCUUCGCGGCGGUCUGCCGACUGCGGCAGAGCGCCGCAGUCUCCAAGCGGAGACUGCGCGCGUUCAA	UCUUUGGGCGCGGUCCCAGCGCUGGCUGGGAGCGCCGUACGCUGAUUCGUCAGCGUACGGCCCGUUCU
60	Mat-Elements&Sections	105	AGAAACGGGACAAGCUGCCGGCGCGGGACUCGCACAGCGCGGUAAUCCGGGACGUGCAGGCCCGAAACGACGGCUGAAAGGCCCGCCGUGCCUUUAUUCUCCAUC	GAGGGCGUGACAGAGACUCCGAGUGCCGGCUCAGCUGCGCACGAUUGUGGGUCGCUGGGCGGCAGGGGUCGGAGGCAAAGGCACGAGGUAGGGGGAAUAAAAGGC	CAAUUCGCUUCGUCGGCGGGACGGGGCAUGCGACGUCGGCUGAACCCAGGCUGCGUCCAAGCCCAUUCGGCCCGGCUUUGAAGCGUCAACAUACACUCCAACCCU	GUCCACCCCUGAUUGCGGCCUUUGCCCUACGAUCGACGGCUGUUAUCAGGCUGCGAUGAUGGGCUUGAACGGCCGCGCGCUGGGGUAUUCCCGUCACUAUUUACC	GUUUGGCCGUGGAAGAUGGGUGUGCGCGUCGAGGAGCCUGGGAUUGCCCUGUGUCCUGUAGCGCUUAACUCCCAGCAAGCUCGGCCCCUACCCUCCCUCUCAUUU
61	Chickenfeet	67	GUUUACGUCCAGCCCGGCAGCGCAGCCUAGGCGAGCUCGAGCGCAGCAGCGCAGCACACGGCAAUAC	AACUGGCUGCAGCGCAGCGGCAGGGCGCGGCGCCGGACGAGCCCUGCAGCGCAGCAGACGCCAAAAA	UAUAAGCUCGAGCCAUGCAGCGCAGCGAACGGCAGGACGAGCUCUGCAGCGCAGCACACGCCAAGAU	CUACACCAGCAGCGCAGCGGCAAGGCACGGCGGAGGACGAGCGCAGCCGCGCAGCACACGCCAAAUU	AAUAACGUGCAGCGCAGCGGCCAAGCAAAGCCGAGCUCGAGCGCAGCAGCCCGGCACACGGCAUAAA
62	Bug18	53	UCGUGCUGCUGGAACGGACGGGUAACACCUCGACGACCAAGCUUGCAUUACGG	UGCGUGCCUGCGAACCAAGGUGCCGCGCUACCAGGACGACAGGACAAUUCGCU	CCACCCACGCCAGACCAACGACCGCAGGAACGAGGCUGAACGAAGGGAUUUGC	CCAUGGACGGGGAAGGCAGGACGAAACGAACCACCACCCUCGAGCCAGCAUGA	AGCAGGCCCACGAGACAGUGAGCAAGGCAACACGUACGAAGGGUCCUAAAGCA
63	Fractalstarx5	400	UUCUUGCCACCCGCUGCCGGAGUCGGCGUGCGGAGAACCGCUUGGCCGGUUGGCCUUCCCGGGAACGGGCUCGGGUGGCUUCUCGGCCGGCGUCGCCGUCCCCGGCAAGCGCUAGAGCGCAUGCACGACCGUGCUUCGCAUUACUGCGGUCGCCGGCCAGUUGCGCGGGGCAAGCCUUAAGAGGCAAGCCGUAAUCGGCCAGGGCUCUCGCCCACGCGGCUAUCCGCACGCCCCGCGUGACCGCCCGGCGAAGCCCGAGAGGGCGAGCGCUAAUGCGCAAGCGGAAUACCGCGACGCGGCAACGCGAGCGCCGGGCGGGGAGCGGCCUGUAGGCGAAAACGCCAAGCGGACUACCGCAAGCCUCAGAAGGCCGCACGUACUCGUGAUCAGGCCGCGGAUA	AUUUAGGCGUUCGUGGCACAUUAGUGCGAGCCGAAGACGGCAUGCUCCUGAGAGCGUGCGGACUACCGCGGCGAACGCCGGCCAGCCCCCGCUUGCGUCCCUACGCUGGCCGAACACGGCUUGCGGUAAUCCGCUUCCGCUUUCGCGGUGGCGGGGGCUGUUUCGGGGACCAAGUGCUCCUGCACAACGCCUAUGGGCGACGCCAGCCUUGGCACGGUCAUUAGACCAAGGUCCCCGCCUCGGCAGCUGCAGGCCACGUGUGGCAAGCGCAACGGCGCAACGCCAAUAGGCGAAGCGGUAUCCCGCGAGCAGCUGCUUUACGCAAGCCGAAGCCGUAAUCGGCAAGCACGUAAGUGCAAGCGACAGGUCGCAAGGCAAGUGUGCCAACGGCUUGCAUGCC	GAUUAGGGACGCGGAGCGGAAGACCGCGAGCGCAUUAGCGCAAGGCAGUCAUGCCAGGCCGUGGUCGGCAACGCGUCCCGGGCAGGGACACGAAGCCGUCCUCGGCAGGCCGCUCACGGCAAGCCCGUUUGGGCAAGCGCGCCGGCGCAACGUGUCCCAUUAGCGCCUGCCAACGCCAAGAGGCGAACGCGUAACCGCGAAGCGAUGUCUCGCAAGCCGUUCCCGGCACGGCAGGCGCUCAAGCGCCGGCUCGCGAGUUAUCGCAACGCCAUGAGGCGCACGGCAAAGGCCGCUGCCGUAGUCGGCUUGCCGGCGCAAAAAGGCACGCGGUGCAGUGUUCUGCGUGCCGAAACCGGCUUGCCUAGUAAGGCUUGCGCAUUGGCGCGUCGCGUGCCACGGG	CUUAAGGAGUGCGAGGCCAGUCAUGGCAAGCCGAACGCGGCAAGGACGAAAGUCCGAGCGAGGAUUCGCGACGCACUCCGAUCUGCGAAGGCUAGCCGGUAUCGGCAACGCAUUAGUGCGCACGCGACCCCGCGCCGGGCUACAGCCCAUGCCUUCGCGGACUCGCCUGCCAAGCCAAAAGUGGCACGCCGUGAACGGCAAGGGCCAGAGCCCAAGUCCCACAGGACAAGGCAGGCGGUGUAGCGGUGCGUAGCGGUUUCCCGCAAGCCGUCAUCGGCAACGCCAUAAGGCGGGCGACCAAAGUCGAUCGCACCGCGUAUUGCUGUCGCGCGCCGCGAACGGCUUGCCGGAUUCGGCUUGGCAAAUCUGCCUUCCCGGUAUCGGGUUGCGACAGCGAGGU	CCGGAGGCAGGGCUGGCCGAAUACGGCUUGCGGGAAACCGCUUGCUGGGAACAGCUUGCGUUGUGACGCGGGCCCUGCCAUUAAGGGUCGGCUUGCGGAGUACCGCGUGCCGGCUACGGCUAGCACGUAAGUGCUCCGGCCUAAGCCGCUGCCGACCCAGUUACGCCAGGCGAGGGCGGUUGCCCAAGGCCGACUGGCCGAGCGCUCUUGCGCGAGCACCCUUGUGCAAGCCUGGCGAGUGGCGGCUCGCGAGCGUACAAACGCAAGCGGCCUACCGCAAGCGAAUAAUCGCAAGCCGACUACGGCCAGCGAGCCGAGGGAGCGAUUCGUGGCCGUGGUCGGCAUGCCGGGUACGGCGGGCGCACUUGCGCUUCGCGUCAUCGCGGUCGAAUCGCAGUAA
64	Cropcircle2	110	AACCAAACCCCAACCACCAACCAACACCCAACCCCCCCCCACACCCAACCCCCCACCCCAAUUCCCCCCCCCCCCCCCUUACCCCCCUCUUCCCCCUCUUCUCCUUCCCU	CGGGGCGAGAAAAGAGGAAAGGAGAGGGGAAGGGGAGGGGGGGGGGGGGUGAGUGGGGGGGUUGGGGGGGGGGGGGGUUUGGGUGGGGGUUUGGGGGACGGGGGCGGGAG	GGCCGCGUCCUUUCUCUUUUCCAUCCCCCUACUCCCUUCACUUCACUCCCUUCCCUUUCACUACCCCCAUCCCCCUUCAACUCUCCCCCAAUCUCCUCCGCGUGCCAUUC	UACCCAACCCCAACACACUACCCCCCCACUACCCCCCCCUCCUUUCCUCCUCCCUCCCCUCUACCCCCCCCCCCACACUACCCCCCCCCUUCCCCCCCUUCCUCUAUUUA	UUCCCUUCACCUUCCCCCUUACCUCCCCCUUCUCCCUCCCCCCCCACCCCCCCCACCACAAAACACAACACCACACACAACCCACACCAAAACCCCCAAAACCCAACACA
65	BranchingLoop	40	GGCGCCUUUUUCUUGGCCCGGUUGGGCAUGCGCUAGAUUG	AGCGCCGGGUAAAUGGCCAAAGAUGGCAGGCGCACGUUAA	GGCGCUUGGGGUUGAGCCUCUAUAGGCGGGCGCUGGUUUA	AGCGCCUCUAUCCCGGCCCGUAUGGGCUGGCGCAAAAACC	GGCGCUUAACCGGCAGCCCGUGUGGGCUCGCGCCUUAGAU
66	Bug38	36	CGCCCGCCGUAGUUGCUCCAACCCGUGCGAAAGGCC	CCGGGAGCGAGCCGCAAAGGGGCCGACUCUAACCGU	GGCUCGAGCACGCUGUGGCAGCUGCACCGAAAAGCA	AGCUGCGCCUUGUUCACCGAACUGGACGCCUGAGCC	AGCGCCGACAACAAGGUACUUGAGUCUGGAUUCGCC
67	SimpleSingleBond	61	CUCACCACCCCCCCCUGCCGUAUUUCGGCUUCUUUUUCUCGAACAUAAAAACCCAACAACC	GUUUGGAGUGGGGGUUGCGUAGAAGACGCGGUUUAUUGUCCACAAAACCGCCAAAAACCAG	GAAAAACAAAAAAAAAGCGCUAACUGCGCGAAAAAGGAGUCCUUUCAUUCUUCCUCCCCCA	CCCCCCACAAAAAAACGCGGUUCCUCCGCACACCCACCUUCAAUCAACCUCCCCCUCUUCC	CAGUGGAGAAGAAAAAGCGCCGCCAGCGCACAGGAAAAUGGUGGAGUGAGGUAGAGGGGAG
68	Taraxacumofficinale	282	CGGCUAAGGUCCGAGCCAUUUUUAGGCGGCGAUUUUUACGCACGCGAACACAGCGAGCCAUUUUUAGGCAGCGCAUUAGUCGCACGCCGCCGUCGCGUGUCCACCGACCCGGUAGGACACGAGCACGGAGCGGCGGCCGCCGGUGCACGCAGUGCACCUCGGCCGCCGCCGGCAGUCUCGCCCCGAGACGCCGCGUGCACCCGACGGCGGCGCCCGAUUUUUGCGGACGCAUUUUUAGCGCGGCGAAUACAGCCACUGCGAAUGACAGACGUGCCCCCCACG	CGGCGACUGUCCGUGCCAUUUUUAGGCCGCCAUUUUUAGGCACGCAUUUUUAGCGAGCCAUUUUUCGGCACGCCGACUGAGCGACAGUGUGGGUGGCAGUCCCCGCUUAGCGGCGGACUGCUGCGGCAUGCGGCGCAGCAGCGGCGGCGCAGCCGCCGGGCUGCGCCGCGCCGCGGUCCGGAGCGGACCCGGCGCCGCGAUCACCCACACUGCCGGCCUAAGUCCGUGCGCAUAAGUCGCUGGCCGUAUGAGCCUCGCGUAUUCUGCGUGCGCCUAAGUCGC	GCGAGAGAUACGCGGCGAGAAGUACGCACGCUUUGGAGGCGGGCGGAGGUCACGCACGCAAAAAUGGCGACGCAAUAAUGGCGACUCGGCCACGGGGUCUAGCCGCCGUGCGGUCUAGACCAGCGGCUGGCGCCGCCCGACCGCGCCGGCACGGCGCGCCGGGCGGCGCGCUCGCAACCGCCGCGGUUGGAGCGCCGCGAGCCGUGGCCGAGAGGUUAGAGAGACCAGCGCAGUGGCCGCACGCAUUUAUAGCGGGGCAUGAAUAGCCUCGGAAGUGUACCG	GCGAUUUUUACGCGGCGAUUUUUACGCGGCCAUUUUUCGGCACGCAUUUUUAGCGGGCGCUUCUGUCGCCGCCGAGUACAGGCUGCUUCAGACCGGCCGGCCGGGCGACGCCCUGGCCGGCAGCUCCAAGCGCCCGCCGUAGCCCCGCGCAGCGGGGCGCGGCGGGCGCGCACUGCACGCCCGGCGUGCGUGCGGAGCAAUCGGUCUGAAGCUCGCAUUUUUAGCGUGCGCUUGUGUCGCAGCCAUUUUUCGGCCCGGCCUUAGUCCGACGCAUUUUUAGCG	GCUUCGGGAAAGCACGCUGGAGAGGCGACGCACUAAUGGCGACGCAUUUUUGGCGAGCGCAUAAGCCGCAGCGACCAAUCCGCUCGUGGACACCGGGACCACGUGCGCAGCACUGUGGUCCAGCCGCAAGCCGGACGGCGACGCUCGCGCAGCGAGCGGGCCGUCCGGCGCCGUCCUGCCAACGGCAGGCGGCGCGGCACGCGGUGUCCACGGCCUAUUUUUAAGGUACGUUUGAAGCGUAGGCAUUCGUGGCCCCGGUAUUAAUCCGAGCGAGAAGUCCGC
69	HeadlessBugonWindshield	200	AGCUGCAAAAACGCCGAAACGACCGCAAACACCAAACAACAACAAACACACGGGCGCCACGGACGAAAGCAGCAGCGAGGGUAAGCAAAAAAACGAAAACGAAAAAAAGCACCCAAAAUCGCUCGGUAUUUUUGGGGCUUCGAAGCGGAGGGCCGAAAAGAAAAAGGGAACGGAACCUGCGCAACGUGCCUAUAGUCCGU	AGCACCAAAAACGCCGCCAGCACGCAAAAACAACCAAACAAACCCAAAACGCGAGCAAACGGACGAGAGGUGCCGGGCUGGAAGUGCAGGGUGUCAAGAGAAAGCAAGCAUCCACGGUGCCCACGGAGUAGAAAAUGGAACGAAGGGAAGCAGCGCCCCCCCAAAAAACACGCCAGCAACCCGACGCCCAUACUGACCGA	GGCCGGAACACUGCCGAAACGACGCAACCACCAACCCACCACACCCACCAGCGACGCAACGGUCAGACCCGGCUCGCACUGUCAGGUAAAUUUGGAGAUCCAGCCGUACCACAGUCCCCGCGUGGCCAAAAAAAACGCAACAGGGGUAAGCAGCGGAGGAAGUAGAAGGACGCAAGCAGACCCAUGAGCGAAUGAGGCCG	GCGUCGAACAAGCGGCACCCGGCCCAAAGAGAAAAAAAAGAGAAAAAAAAGGGACGAAAGCCAGCAAACGACGUGCGAGCCGAUGCGACCUCAGGACAACCAAAAAACGCCGGCAACAUCGCACGCCGAGAAAAAGCCAACCAACCGAACGACCGAACAAAAACCCAAAACGGAACGAACGGAAGGAGGCCUCGAUGCGC	CCGACGAAAAAGCGCCAAACGACCGAAAAAAAAAAACAAACAAAAAAAAACGGGCGAAAGGCAGCAAACGUCGUGCGAGGCGAAGCACAAGAACGAAAACGAAAAAAAGCCGCCAAAAUCGCAGCGGGCUAAAAAUGGACUGACCGUAACGAGGCAAAAACAAAAACAAAGCCGGCGAGACGGGCAACCAAACCAACGCA
70	Pokeball	184	CUCGCUGGGUAAAAGCAAGGAACGGUACGCUGCAACGAACGAUGGCUGAUAAUCACCUACGACGAGCUGCGCCCGACCAGCACCCAGCCUCAACUUGCCGGGAAAGGGCGACGAAGGGAAGCAAGCAACGAACGAAGGAAGCGCAGCACCAACGACGAGCAAGCACCCACGAGCUCCCGGCUUC	AGAGCACGCUACCCGCAACAAACUCGACGUACCAACCAACCAACACUCGCAUCGGUGAAGGAGGAGGAUCGCGAGAUGAGCAGCGUGCCAACCCACGCGGGGGUUUACGGCGCAACCCUUCCGUCGUUCCAAGCAGCGAACGUGUCGGCGGUGCAGGUCGUCGGUGGGAGCCCGCCCCCGCUAG	UAUGCGGGGUAAAAGCAACGAACCGAACCAACCAAGCAACGAACGAACAAACUGACGAGCGAGCAGGAAGGACGGGCGAGCACCCCGCCGGGCAAGGCGCGGCAAAACGAACGAACCCAAGCAAGCAACGAACGAACCUGGCCUAGCCGGAACGACGAGCAAGCAGGGACGACGGCCGCGCAAC	GGAGCGCGGGAAAAGCAAGCAACCGAACGAACCAAGCAAGCAACGAACGAAACGACGAAGCAGCAGGAACGACGGAGCAGCCCCGCGCUCUACUCCGCUGGGCCAAAUGAACGACCGGACGCCUGCUUGGAGACGACGAUGCUUUGCCCGUGGUACCUGCUUGCGCCGACGACAGCCCAGCAUG	GAAGCGGGGCAAAACGAACCAACUGAAGCGAGCAACGAACGGCCGAACGAAACGACGGACGACGAGCAAGCACAGAGGACGGCCCCGCCGAUAUAGGCUGCAAUGCCCGAACGAAGGACCCACAGCUCGCCAGCAAUGAAGUCCGACCCAGUGCAGCUGCUGUGCUCCACGACGUUGCAGCGGU
71	Variationofacropcircle	88	UUGGUAGUGGAUGGGGAAUUUUUAGGCGGUCAGGGUGAACGGUUUUAUGGGGGUUUGGUGGGAUUGGUUUUUUUAUGGGGUGUAGUGU	GAUGUUGGGUGCUAGGGCGGAUCUUGACGUGCGGGGCUGGUCAUAAGAUUAGGGCAGGAAAAGCGGGGAAGGAAAGUCUUGUCUUGUU	UUCUUUUCUCAUCUCUAUUCUCAUUCGCCGGCUUUGCAGGCAUUUAUUUCUCCAUCUCUCCUAUCACCUCCCCAACUCUCCCUUUCUU	UGGGAUUGGGAUGGGGAUGGGACGGCGGCGCGAAACGGGCCUAGGCGAGGGGAAUGGGGGGGAUGGGGGGGGAAUGGACGGGUAAAUA	GGCUUAUUUUUAUUUUCGCGGAGGUACGUGGCAUGGCCUCGUGAACCAGGACGCGUUUUAUUUAUUGGGGUAGUAGGGGUUUUAUUUG
72	LoopnexttoaMultiloop	73	GUGCGGCGCGCAACAACACGGGGCGAGUUCGCCCCAGCCUUCGACUACGAAGGCCUCAAACCCCGCGCCGCUU	CAGCCGCCGCACAACCCACGCGUCGAUGACGACGCUGGCGCCGGGGACGGCGCCUUAAACCCCGCGGCGGCAA	GGGCAUGUGCUCUUUUUCUGCCACCUCGAGGUGGCGGCACGGGCCAGCCCGUGCUGUCCCUCCGCACAUGCAA	UUGCUGGCGCUUUGUGUGUGCGUCCGUCUGGACGCGGCGAGCCUCCUGGCUCGCGCGGGGUUUGCGCCAGCUG	AUGCGGGGCGACAAAAACAGGCCGCACACGCGGCCGGCUAGGCGGACGCCUAGCAGACAAACACGCCCCGCGC
73	Snowflake4	2	NA	NA	NA	NA	NA
74	Mat-Cuboid	380	UAGCGAGAAUCAACGAACGGCAAGCAAAACCACGAACGAAAAUGGCCGGGCUAAACUGGCGAAUGGCGGAAAAGGAACGGACGAAGCCAAAUGAACGAACCCUGGAACUAAAACGAGCGACAGAUCAAUGCCCAAACGACGAAACCUGCCCCGAACGAAAAUGAGCCAAGCAUCCGGCGAAGGAAAAGCAAGCAACGAACGAACGAACCAAGACAGGAACGAACGGACGAAGCAAGCCCAACGACGGUAGCGAGGGUCACGAACGAAGCUGGUGGCGACGUGCAGUGUACUGGCGAACGAGAACCUGGGAACGAACAGCAACGGCCGAACCCCGACACACGACAAGCGCGGGCACGAACGGGGGCAAGCCGAAGACGCAA	GAACGAAAAUGGCCACUGUAGGGGGAAAAAGCGCAACGAAAAGCAACAUCCGAAAAGACUCAACGAACGAAAAGCGGGCAAGCUGGGAAAAGGAACGAACGAAUGGGCCAAAACGAAGCAGCGAACGGUGGAAAAGGAACGGGCGCACCUUGGGAGCUUUGAGGCCUAACGAACGAACCAGCUAAAACCAACGAACGAACGAAGCAAGCGAAGAAGCAAGCAACGAACGAACGAAGGAGGUGGAACGAGCGAGAGGGCUGCUGCCUUGGAACGACCGAACCCCAACGAACGAAGCAACGGGACCAGACGAGCGAACCCCCUGCAAGCACGCCGAACGAAGAGGCCGGAUGAAGCCGGCGCAAUCCACCUUGGGCACGUAC	GGUGGAAUAGCGACGAAAAGCAACGAGAAUGGUGGGAGGAAACGGACGAAGUAAAAGGCGCAAGCAGCUGAAGCCUACGAGCGAGCGAAAAUGAACAGGCGAACCGGCGAAAUCCAGCGAAGCAACGGCGGAAAAGCGACGAACCAGCGGGGGGGUUAAGGCGAUCGAAGGGCGGUGCAGUGAAAGGGAGGCGAACGAACGAAUGACGCAUUUAAGCGGCACACGAACGAGCGCAUCUCAGUGGUCCGGCCAACGUACGAAGCCCACCGAAGGAACGAAGCCCGGCGAAGCAGCGGUGGCGACGGAACGACUGGACACGAACGAGCGGAGGAGGUGCGAGCGACACAACGGCCGCUCACAGCACGGUGCCGGCGCCCAGC	GGUGCGUAAUGAUCGAAAUCGGACUGGAAAUUGCGUGGUAAUGCGUCGAACAAACCCGUGCGCGCCGGUCAAAGCAGCGUGCCAUGGUUAUCGGCCGAAACUAGAGCUGAGAUCAUUCCGCGGAGCCUCGCCCUUUGUGUGUUGCCCCGUUGCUUGAGUUCUGUGCCUCCAACGCUUACAUGGUUCACGUCGGAUGGGGCGCUCAAACGUCUACUCGCAUGCUCGGCCCUUCCUUCGCCAGGUACGCGGUGCCGGCCCAUCAAGCCUCGAAGCCUCACACAGCAUGGCACCUCGGUAUGCAGGUCACGUAACGGGCGCCUUGGAUCGGUGCACCUGCGAGCUCGUGAACGACGCCCAAGCUAUAGGCCGCGAUCAGCAGC	GUUACUUGAGCUUGGAAUAGGUGCGAAAUGACGGGCUGAUAUGCGGUCGUGCGGGGAGAGGAACGAUUGGAAAUGGGGCGGCCUACGAAAAGCUGCGAACGGGCCAUGGAUCACGACGCAACGAGCCUUCACCACGCAAGCAAGAGCCGCACGCACGAAAAUGAGGGCUUGGAGGAACGCACGAAAAUGGUGGAACGAACGCACGGACCGGGAAUGGUACGAACGAACGAGCCAGCACGAACGAACCUACAUUCCCUCACGAACGAACGGGUCAAGCAAGCUGAAGGAACGAAGCGGCGCCAGGGAACGAACGGAGCCGGAGGAAGCCACACAAGCGAACCUGUGCUCGAACGCCAGACCGGCCGGACCCCAUGCGUAAC
75	MisfoldedAptamer6	75	AAGCUUGCCAAAAAACGCGCCGAAAACCCUGACAUGUGGGAAAACGGAUACGCGAAAAAAAGGCCGGAAAUUAAG	AGCCUGGCCAGAAAACGCGGAAAAGCACGAAUAAACCCGUGAAAUAAAAACGCGAGAGAAUGGCCACAACAAAAA	AACAAUCGCUAAAAACGGGCGGCGGACGCAACUCAAAGCGGCAGCAAAAACCCGAAACAUAGCGCACCACUACAC	GUCAGAGCCAAAGAACGCGUGAAGGGCCGAAGAGAGACGGAAUUUUUAGUCGCGAGAGAAUGGCAGGCGGGGUAA	ACUACACGCUGAAAACGGCAAAAAAACGCAAGGGGGGGCGGACAUAAAGAGCCGAAAAAAAGCGCCAACUCAACC
76	Snowflake3	2	NA	NA	NA	NA	NA
77	HardYandabitmore	105	GCAAAGCGGGGCAGCACGGUAACGUGACGCCGGUGAGCAAGGUCAAGGGACCAAGGCCGAGUCGACGGCCGAGCGCACCGCCCGCAAGAGGGAAAAAGAAAAGGG	AUAAAGCGUGGGUACAGGUAAGCCUGAUCCCCGGGACGAAGCGCACAGGCGCAAGCCGCGGUAGAGCGGCAACGGCCCGGCACGCAAAAUAAAGGGGAAGGGAGG	ACGUACGGGCCGACGUGCUCAUGCACAGCGGCGGAGCGAAGCUGAGGACAGCAAGCGGCAUUAACGCCGCAACGGUCCGCGCCCGGGGGAGGGGAAUGGAAGGAA	CAAUACGGGCGCAACUUCAGAGGAAGGUGCCGAGGAGCGUGCCGAUCCCGGCUGGUCCGAACUGGCGGACUAGCACCUCGGCCCGAACCACAAACAAAAACAAAA	CUCUACGUGGGCAGCCAAUUUUUUGGACGCGCGGCGCGAAGCCGUUAACGGCAAGCUGGACCGAACCAGCAACGGGCCGCCCACGCUCCUCUUCUCCCUUUUAUU
78	Mat-Lot2-2B	284	CGGCGCGGCGGCAGCCAAAUCCGAGCCAUUUUUGUAUAGCGCGGGGGUGCAAUACGGCGCGCGGCGACGCAGCGGCAGCUGAAAUGGACGAGGUCUAAUGCGGGGUCGAGAGCUAAAACGGCCAAGGUGCGCGGCGUUCAUUUUUGCGGCGGGCGGCUGGGACCAACGGCGAUAGCUUUUCGGUGGAGGCGCUUUACCGGCGCGGCGCUUCGGUGCGCGAGGAUAAGGAGCGUGCGCAUAUUGACGUGUCUGGGCAUUUUCGGUCCCCACGCCGGCGCAUGGCG	UAGUGCAUGCCGGGGUUAAAGGGGCUGCGUAAGCUUAUAGGCCCACCACGACUAGCUUGCCGGUCGUCGCGGCGCGGCGUAGUACAGUGCGGGCGGUGUUCAUUUUUGCCGGCCUAGAGCAAUGACGGCGGCAGCGAACAUUUUUGCGGCGCCGGUCCUAGUCCUCAUGCAUGAGCGGGUAUGAGGGGAACGAAAUGCGACGCGGUGCCACGGCGCCGGUCGAUAAGCACACCCGGCAGUAUCCAUCAGGUGGCGGUUUAGUGGGCCGAGCGCGAGCGGGAGGA	GUUGGCAGCGGGGCUUAGAAUCAGCAAGAGGACUAGGGUGGUGAAAGGCCAUGUCGGUGCGCCACGUAGCAGCGGCGGGCCUUUACUUGGUCGUGCCUUUAAUUUUUUGCUCGAUCUUCCAUGUGCGCGCGCGGCGUACAUUUUUGCGGACACGAACUGGGAUCUACGGCGAAAGCAAAACGGAGAAGGUCGAUAAUGUGCGCGGCGCAUCGGUGCGCGCCGAUAAUCUGCCUGUGCCUUUUGAUUUUUCGGGACAUUUGGGCUGACGGGGCCGGGGCUUCGUC	CAAGCGGACGAGAAGCAAAAUCACGUGCACUGGCUUAUACGGGAGCUUCUAACACGACCGGCGCGGCAGCGACGGCGAGGACUUGCAAGCCCUCGAUUUUGCGCCUGCUCGUGGAACUGCUUGCCCUCGCGCGGGCUCCAUUUUUGCGGCCACGGCGAAUAUUGCGUCACCUCGGUUUGUGAUGCAUCGACGAAUCUGGGCGGCACGCUGCGGCGCGCUGCGUUAUAGGGCAGGCACAAAUUCGAGUCCGUGGGCCAAAUUGCACUCGCAGCCCGGGCAGCAAG	CGGCCGGACGAGGUGGAAAACGGUGAGCAAAGGCAAAAUCAACGCCAACUAAAACGUGCGGCGGCCUGGCUUGCCGAACGUAAAGAGUCAAGGGCGAUUAGGUGUCCCCGCGCUGUAAUGAAUCCGGUCGGCAGCGAACAUUUUUGGCAGCCCGUGCCUGUACAGCGUGGUAUUCCUUGGACGGUGGGGACGAGUAGGAUGCCGGUGCUUGCACGCGCGCGGAAAAUGGAGGGGAACGAAAAGCAAGAGCCGAACCAAAACCUACACCGGGCGGACGCUAGACG
79	ShapesandEnergy	101	AUGUUGGGCGACCCGCGAAAAGAAACACGGCCAUUGACGUGAAACCGCGAACGAAAAAAGGCAGUUGUGCCCGUGUCGACCGGUGUUGUGGUUGAGUUUGG	AAUGUAGAGGCGACGCCAAAUCGAACACAGCGACUGGUGUGAACGGGCGAACGACCAAAGCACCUAAGUGCCGCCGCCACUGGGGAGGUUGGGUGUAUGUU	CUGAUGGGCUGCGGCCGGAAUAGGGUCCCUGUGUUCUGGGAGCGUCGGCGGGCAAUAAAGUCCAACAGGACGCGGCAGGCCGUUAAUUUGGGGGGGUGAUG	CGGGCCCUGGCGACGCGAAGAUCAACCCAGCAAUAGGUGGGAAGACGCGACAUCAACCCCGGGCAUACCCGAUGCGCCUGCCAGACCUAAAACCAACCCAC	AAUCUAGGCACGUGCGCAAAAUCAAGCCGGCAUUGGGCGGCCAGAGCGCAAGCACAAAACGACAUAGGUCGGCGCGUGGCACUCUCUUCUCCGCAUAUAUC
80	Spiralof5s	397	UAAUAGGCCGAGAGUCGCAAAGGCACGGGUCGGGCAAACGCGCAAAGCCACAUCGACGCCAAGGCGGUCCCGCGGCAAGUGCGAACGGGCUCUGCGGCUAACCCGGGCUCACGUCCCGCACAACCCCGAACCGCGAACGCCCAACCGUGCGCCGAACGCCGGCCGCAUCCCGCGGCUAUAUCGGCGUCAAAUCGGCUAAAGCACGGAAAAAGGGCGCCAAACGCGGAAAAACGGGGAACAAGUGCGCCUCUCGUGAUCUGGCCGGGCCCCUGCCGCUUUCCGCCCGACAAACGCACAAAAACCGCGCUCCUCCGCCAAAAACGUCGUACCAGUGGCAAAAAGCGCGAAAAAGCCCGGGUAAGUGCCAAAAAGCGACAAAAACGGCCGGGAAAAGAAG	UUCCUGCCGCCCUCCGCCAUUGGUGCUUUAGCGGGCCCCGGCGACCAGUGCACGCGCGUAAACCCGGACAGCGCAACACCGGCAACGCUCGAACCGGGCCCCGCCGAACGCCCAAAGCCCGAACGCCGAAGCCCGAAGCGCCAACGGAGGCGUGCCCCGCACCGGCAUAUAGCCGGCCCAAUGCGGGAAAAGCACGAUCACCUCCGAACAAGGCGCAAAAACGGGCAAGAACGGCGAAAAACGGGCAAAAAGGGCGAAAAACGGCGAAAUACCCGGAAAAAGAGCGAAAAAGCCGGCCAAAUGCGCAAAAACCGGGCCCCUCGCGCAAACAGCACUAACCACGCCGAAUUACCCGCCCCUUGCACCGUCGAGGCGGUUUCUGCGGCCCUUUAUUUCC	UAAAACGCGUGAACCCCGAAACCGGCAAGAGCGGCAAAGUCGCAAAGCCCGAAGCGCCAAAACGUGCAAAGCGGCAGACGCGGAAGCCCGAAAGCCCGAAACGCCGGACCCGCAAAGCCCGGCACCCCUUGGCCCGUCGCGCCCCGGCCAGCGGCGCCACGGCGGCUGGAUGCCGCAUUUACGUGGCUUAAGCCGCACAUUGGCCGAAUUAGCGCGUUUUUGGGCCUUUUUGGGGUAGAGGCGGGCGAAAAGCGGGAAAAACGGCGAAAAACGGGCAAGAACGGGCAAAAACCGCGAAAAAGCCGCAAAAAGCACGAAAAAGGCGCAAAAACGGGCAAAAAGCGACAAAAAGCCGCAAGAAGCCGGAAAGACGGGGAAAGAACGCGCCAAAACAAAA	AUGUUGGCGCUAACCGUGUAACCGCGAAAAGCCCGACAGCCGCAAAGCCCGAAGCCCGAGAAGCCCGAAAGCACCAAAGCGGCAAGCGGCAAACGUGCAAGCCCGGAAGCCGCAAACGCCGAGGUCCCAACGCUGAACGGCCUUGCGACGGGCGGUGGCCAACCGCAAUCCGCGGUCGAGCUGGCCAAGUUCCGCCUAUACGUCGCUCCCCGGCCGAAAAACAGCGAAAAAGGGACAAAAACGGCGAAAAAGCGGCAAAAACCGGGAAAAAGCACGAAAAAGCCGCAAAAAGCCGCGAAAAGGUGCAAAAACGGGCAAAAACGGGCAAAAACGGGCAAAAAGCGGCAAAAACGGGCAAAAACGCGGAGCUGCACGGACCUGGCGCCUGUUGUUGGUU	ACCUUGCGCGUCUCGGCCAAACACGCAAACGCCUCAAACUCGCAAACUGGCCGCACGGUUCUCCCACUCUCGCCCAACGCGGCUACCUGCACACCGGCAAACGGCGAAGGCUGGGAGUCGGAAGCGGGCCCGGCGGUUGCACAUGCAGCGAGCCGCGGCGUCGGCCAAAUGGGCCGCCCUUACGCCGUUUACGGCUAUAGCGCUGCCCCCCGUGCACUCAGCGCCGAAUAACCCGCAAAAACCGACAAAAACAGCCAAAAACGCCGAAAAAGCCGGAACAAGCAGGAUCGGGCCGCAAAAAGGGCGUCUCUGUGGGUCCCUCCGUGUAAAUGCCAGAAAAAGCGAGAAAAAGAGGCAAAAAGCGUGAACCCGGCCGCCCUUCGCGCUCUCCUCCCCC
81	Campfire	2	NA	NA	NA	NA	NA
82	Anemone	214	GGACGUGCUAGCCAGCACGGCCGGACAGCCGGCGCGCCGAUUACGGCGCGCCCGUCAUCGGGCGCCGCGUCCCCGCGGCGCGGCUAAGGCCGCGCGCCACCAGGCGCGCGAACAUAAGUUCGCAGCGGCUCUUGCCGCGCGGGCUGACGCCCGCGCGCCGGAUGGCGCGCCGGCUGUCGCCGGCGCCCGGACACGGGCGCGCCGGUAGCGGCGC	AAACGCACGACACCGUGCGGCGCCGACUGGCGCGCGCCGAACACGGCGCGCCCGCUGACGGGCGCGGCACGUGUGCCGCGCGGCAGGAGCCGCGCCGCUAAUGCGGCGCAUGGCCUACCAUGCAGCACGACCACGUGCGCGCCGUAGUCGGCGCGCGGCCGUAGCCGCGCGGGCGUGUGCCCGCGCUCGCACCCGAGCGCGGCGCCAUCGCCGC	AAACGCGGUCAAGACCGCGGCGCACAGAUGCGCGCCCCGCCGUCGGGGCGCCCGUCAGCGGGCGCGGGCGCGAGCCCGCGCGCGUUCUCGCGCGCCCGAAUACGGGCGCUCCGUGACCGGAGCAGCCGCAACAGCGGCGCGGCGACUACGCCGCGCCCGCACACGGGCGCGCGGAAUACCGCGCGCGGCACUAGCCGCGCGGCCGACCGGCCGC	UAACGGUGCCGUUGCACCGGCGGCUAAUGCCGCGCGCCGGUUUCGGCGCGCCACGUUUGUGGCGCCCGCAAGCGCGGGCGCGGCAACAGCCGCGCGACUUUGGUCGCGCGUUGGAAUCAACGCGGCGCCAUAAGGCGCGCGGGCAAUCGCCCGCGCCGCAUGAGCGGCCGCACGCCUUCGUGCGGCGGCAAGAGCCGCGCGGCGAGAACGCCGC	AAACGCGCACCCAUGCGCGGCGGCUAGUGCCGCGCGCCCGACUGGGCGCGCGGCAGGAGCCGCGCGGCCGACCGGCCGCGCCGCGUAAGCGGCGCCGCAUCAGCGGCGCUGGCGGGCGCCAGCAGCGCGGUAUCGCGCGCGCCGUUGUCGGCGCGCGCGUACUCGCGCGCGCCGGCUACGGCGCGCCGGUAUGCCGGCGCGGUCGACCGACCGC
83	Fractal3	119	CGAAAGCCCACGCUCGAUCACGGCAUGAGCGGCGAGCGUCGUCUUCGGCAAUAGCACGCAGCGAGCAUUAGCGCAAGAGCGCGCACGCCCGAAGACGGCACUGGCGGCGCGGGCAGAAA	GUGGGGCGCCCGCUCGAAAACGGCAAAGGCAGCGAGCGACGGUUACGGCAACAGCACGCAGCGACGGAAACGGCAUAAGCACGCACGCUCGAAUACGGCUCUUGCAGCGUGCGCAUGAU	UAUAAGCCGCCGCUCAUUUUUGGAUUUUUCUGCGAGCGACGAAUACGGCAUAAGCGCGCAGCGACGCCUACGGCCCAAGCACGCACGCUCGAAUACGCGGAUGCGGGCGACGGCACCUA	UUGGGGCCGACGCCCGAAUACGGCAAUAGCAGCGAGCGACGAAAACGGCGACCGCCCGCAGCGACAUUUUUGGAUUUUUCGCGCACGCUCGGAAACGGCGGAAGCUGCGACGGCUUGAG	CUGUCGCCGGCGCUCGAGUACGGCAUGGGCAGCGAGCGAGCACUAGCGCAUGAGCACGCAGCGACGAGAACGGCACUAGCACGCACGCUCGCAUACGGCAAUGGCAGCGUCGGCUUUAU
84	Kyurem5	104	ACGAGCGCACCAGCCAUAAGGCCGCGAAAUGCCCCCAGUUACCAUUAAGGUUGGGCCGAGAUGACGGAGGCAGCGUGGAAUGCGAGGGAGAAAAGAGAGGGAAG	CAAAUGCGGUGCCGAAAGAUCGUGGUAUUAGUGCCGGUAUGCGCUGAACGCCCGGGCGCCUCUACGCUCACUCCAGCAUUCCGCCUCCUCUCUCUCCCCUUACC	GUGCCCGCACGGACCUAAUGGUGGCAAAACGCCCGUCUAUCGCAACAAGCGGACGCGGAAUAAACCGAGGCGGCCCCGAAUGCGUAAAUCCCCCCCCCCAAAAA	UUUUUCGCAACUGCGUCAUCGCCGGAACCUGGGAGCCUAUCGCCUUAAGCGGGCUGCGACAUAACGCCCCCACCGAGUACUGCGCUUUCUCCUCUUUAUUUCCU	CCCUGGCGAUCGUGAUUUUUCAGCUUGUAAGGGCGCAAAUCCGAUGUACGGUGCGGGCAAGUAAGCCACCCUAGCCGACCUCGCUCCUCCCUCUCCCUUUUUAU
85	SnowflakeNecklace(orv20)	389	GCGCGGCCGCGGCGCGCGCCAGGCAUAAAGCACGAAAAACGACGAAAAACGAGCAAAAAGCUCGAUUUGCGAUGGCGAGCGAAAAACGCAGCCCGAGCAAAAAGCAGCAAAAAGCACCAAAAAGGACGAGAAACGAGGAAAAACCACGGGCAGCCGAGUUGGCGGCGGCUGCAAAAAGCACGACCAACGAGCAACAAGCACGAAAUACGAGCAAAUAGCAGCCGCUGGCAUAUAGCCUCGUCGCCGAUAAACGAGCAAAAAGCAGCAAUAAGCAGGAAAGACCCGCAUACAGCCCGACGAGCCUAACCGGCAGCGGCACGAAGAACGAGCAAAAAGCAGCAUUAAGCGCGAAAAACGGGCAAGAAGCAGCCGCAGCGCCGCGGCCGCGC	NA	GCGGCGGGCGGGCCGCGCCGGAGCAAGAGGCACGAUAAACGACGGGACACGGGCAACUAGCCGCACAGAGCGCCGGCGGCGAACUACGCAGCCGCACGAGAAACGACAAGAGAUGACCAAAAAGGAGCAAAGAGCAGGAAGAACCAGCGGCUCGCUAUUGGCGUGCGGCCGCGAUAAGCACGGCAAACGAGCGAACAGCACGAUUGACGAGCAUAAAGCGGCCGCAGCGAGAAACGCGGCCCAAGGAUUUACCACGAUACACGACCACCCAGGAGCUCAUUGCGCGAUCCACGCUGGGCUCGGCAUCACCGGGCGGCACGACAUACGGGCAGACAGCAGCGGGUAGCAGCAAGGGGCACGGAUCACGAGCCGCACGGCCCGCCCGCCGC	NA	NA
86	MethaqualoneC16H14N2OStructuralRepresentation	2	NA	NA	NA	NA	NA
87	CatsToy2	97	UUCAGCGUUGCAUUUUGCUCACCCCUUCCCCCCCCCUCCCUCCCGCUAGAUUUUUCAUAGCAUGGGCGUCUUUUACGUUCGUGGCUGCAACGCACCC	GCCAGGCGCGGUCAAAGCCAUUCAACUCCCCCCCCACCCAACUGCUAGGAUUUUUCGUGGCUUCUGCGUUUUGUGGCGUUCUCGCACCGCGCCAAUC	GUUUGCCGGACAUAAUGCCCUGGGGGGGGGGAAAGGGGGGAAACGAUAGCGACUGCAAUGCGACUGCUAAAUCCACGCCAAAAGCUGUCCGGCUUGU	CCUACCGCGACUAUAGCGAGAGAGGAGGGGGGGGGGGGGGUGAGCUUGGAUUUUUCGGGGCCUUAGCUAUUUACCGCUUUCUUCGAGUCGCGGCCUU	GGAAGCCCGCGAAUUGCGUGACCACCACCCCCCCCCCACUUCACGGAUGCGACCGCAAGGCGGUAGCUGAGGAAGCGAAAAGACGUCGCGGGCGGGA
88	ZigzagSemicircle	34	GUGUGGGCCCCUUGAAUACAAGUGCGGCCCGGUC	UAGUGCACCCGGGCUUUGGCGCUGUGGUGCUUUC	UUGGCGCGGCGGGCUAGUGCACAGUCCGCGUGAC	ACCACGCGACGUUCCAAUGAACAGCUCGCGCCAA	GUAUGUGCGCGCGAUUUUUGGCUGUCGCACGGUU
89	ShortString4	97	UAGAUACGUCGGUGGUCAGGCACGCUCCGACUGGGCCUUUAUCCGCUCGGUUCCCCGUGCAUGAAAUUCCAACGCGGUUUUGUUUCUGGUUUGUUUU	CAUAAACCCGGAUCGAAGUAAUAGCUGCUUUGGCGCGGACUUGACGGACGGACACGGCCGGACAGGCACGUACCGGACACCAACAAAACCAAAACCA	UUAUAGGCAGGGGCAUGUAGUUAGCAGCAAAGGCGCGAAAUAUACGAAGCAUGAGCAACGAGAAAGAGUGCACCGCCGGGAGAAAAGGAAAAAGGAA	CAGAAACGACGGGCGAUACCACACGACGAAAACGCGCUGAGUGCCGAACGAAAACGACCGAGCAUGUGCGCACGCGAAAGAAAGAGGAGGAAAAAAA	GAUCCAGCUGGACGCAACAAUGACGAGCAAGAGCCGGACAGACGCGAAGCUAAUGCAACGACGUUAGAGCGGCCGCAACAACAAACAAACAACCAAA
90	Gladius	400	NA	NA	NA	NA	NA
91	Thunderbolt	2	NA	NA	GCAUCGCCGAGAGUAGCGCCGCUGCCGUUAGAGCCACCACGGGUGCGCAAUUGGGGGCUCUUCUCCGCUAUCCGCGGUUACCUGCACUGCGACGAUUUUAAGCUGCUUCGACACCGGGCAGCGAUUAGCACCCGUGCGGCUUCAGCGAUCUCAAACUCCAAUGGAGACUGUACACGCUGGCGCUCAGGACAUUAUACGGCUCAGCCGACUUCUUUUUUACACGCCAUACUUUACCGCAUUCCGCGUGGUAACCACGCCCGGUGCAUCACUAACCCCGGCGCCAUUGAAUUCUGCAAUCUUGCCGAGGAACUGACUGAAAACUGAAACUCGGCGCGCUGACUCGCACCCGACCAUAAUCGGCCCCGGCUUCCUGAAAAUAACACGGCGUAGCA	NA	NA
92	Mutatedchickenfeet	100	CAUAAUACGAGCAGCUCCGCAGCGCAGCGGAGCCGACGACGCCGAAACGACCAAGGGAAGCGCGUGCAGGAGCGCAGCGCGGAGCGCAACCGCACAAGUU	AAAAAGACGACGAGCACAGCAGCAAGGCAAGCGCGUUUUGGAGCAGGGCACGAGACGAAACCAAAGGUCGGGCACUGCAGCGCAGCAAGCGCCUAAUUCA	UUUUCUACGACGGGCAGUGCAGCGCAGCAAACGCGAGCACGCUCGCAGAACAACAUGAAACGGCACGUCCGGCGCAGCACGGCUCGCUUGGCGCAUACUC	CCGAACACCUGCCGCGCAGCUGCGCAGCGAUGCGGACCCCAAGCACAGCAGCAACGCAAAUGGGACGUCCGGCGCAGCUCGUCUCGUUUGGCGCUUAUAU	UUAUUUACGUCCGGCCGGGCAGCGCAGCAAUGGCGCCGUCCACCGCAGGCGCGCAGCUAAGGCGACGUCCGGCGCAGCAGCAAUGCACUGGCGAAUAAAA
93	ChickenTracks	116	UGUAAUGUGCGGCGCGCGCUAAUGCGCUGGCCGAUCCCGGCUUACGCUAAUGCGUGCGCCGCAGGCGGCCGUCUCGGCAUGCGGGGUCCGCUCUCGGAAUCCGACGCUUCACUCUC	CUUUUCCUGCGCCGCGCCGCGUACGGCUAGCCCUUCCGGGCGGACGCUUAAGCGUGCGGCGCUUGCGGCCGAGACGGCAUGCGCGCAGCGCCCUCCCGCAGGGACGCUCAGUUCUA	GCCAUAUUCGCGGGAGCACUAAUGUGCAAGCCGACCGCGGCAGGCGCCACAGCGCUCCCGCGAUCGCGCCGUAACGGCACGCACGCAGUGCAAACGUUAUACGUGCGGAGAAAGGG	GACAGAAAGCGGGGUGCACUACCGUGCAAGGCGUUAUCGCCACCGCGAGGGCGCGACCCCGCAGGCGGCGCGCAGCGCAGGCGCGCAGCGCUUUCCGAGUCGGACGCUUUAGUUGG	UAGACCGAGCGGGCCGGCGCCCACGCCAAGCCGGCUUCGGCAAUCGCUUAGGCGAGGCCCGCCAGCGGCGCGCAGCGCUAGCCCGCAGGGCACUCCGACCCGGACGCACCAUCACC
94	LookingBackAgain	2	NA	NA	GCGACGCGGCGGGAUUAGCAGGCUUCGCCUGCCCCGCACCGCCCGAAUGCAAAGCACGGAGCCGCACGGCGCAUGAGCGCAAAAGCGGCAAGCGAACGCAAGCGCGCGAUCGGGCGUGUAUGCACGCUAUGUACGCGCGGCGCCCGGCACGGGCGCGGCAAAGCCGCGCGGGCGCAUCAAUUACGACAACAACUCCAGAAGGAGAAGAGGCGAUUGUGCCGAUUUUUCGUUGCCCGCUUAGCCGCGCGCAGCGGCUGCGCCAAAAAGCCACCCAAAAAAAAGCCCAAAAAGGGCGGGUAAAGGCGGCGCGCGCAAAAACCGGCGCCAAUCGUGGCGCUGCGGACGCAGUGGCAGCGGGGCUGCAUCCGCGGAAAGCGCGCCGCUAACGC	NA	NA
95	Multilooping6	82	AAGCGUGGCGGCCCGGUGACGGGCCCCAGCUUCCUGGGCGCGCGGCCGGACAACCGGCGCUGCCCAUGCAGCCGCCACGCAC	GAGCCCAGCGGCGCCGACCGGCGCCGCCAUUCCUGGCGCGCCGCCGGCGAAAACGCCGCGCACUCCUGUGCGGCGUGGGCAA	UCGGCGAGCGGCCGCUUUAGCGGCGCCGGAGUGCCGGCCGCGGCCGCACUCUGGUGCGCGCUGGUGACAGCGGCCUCGCCUC	GGGCGCAGCGGCGGGAUCACCCGCGCGCGUUGCCGCGCCGCCGCCGGACGUAAGUCCGCGCCAGAUAUGGCGGCGUGCGCAU	AAGCCACGCGGCGCCGAAUGGCGCCCCGGUCUGCCGGGCGCCGCCGGCACAUCUGCCGCGGUGUGGUCACCGGCGGUGGCAG
96	Cesspool	2	NA	NA	NA	NA	NA
97	Hoglafractal	400	CAGACGCAACGGGUUUAGGCGCGGGCUUGCGCCCCCGUCCCGAUAUGCGAAUUCCGCACGGGCCAGGACCUUAUGGUUGGAGCCCGCCAGUAAAGCCGCAAACACGGCACUGUCGAAGCCAUGUAGGCCGAGGACGUAAGCGCCAGCGCAAACACUCCGGCGAUCAAGCCAGUGUACCAGAAAGGACCGGAAUACCGUCGGGGAAAAAGCAGGAAAAAACCGCCGGAAAAGCCGCGAACACGACGGGCGAAAAAACGGACAAAACCGGCAAAAAGCAAAGCGCCACGCAGUGGCGCAAAAAAACGCCCGAAAAAACCCCGUAAAAGCGCCACGGGCAAGCGAACUAAGGCGACUCGAACAGAUUUUUCGCACAAGCGCCCGCGAGGCGGGCACGAGCGGC	AAUAUGCAGCCCACGUCGCCAGAAUAGACUGGCUGGGCCGGUACAUGCCUUACUGGCAACCGCGGUUCCGUUAUCGGCCGAGCGAGAUCGGUCCAGGCAAUUCAGCCUCCGAGCCAGUCGUUCGUCGAGGCGGGGUGCGAACCCAGCGCCAAAGCCAUCCGUCAUCUCGGGGCGGGCAAACGAUGCCUCGGGAACGAAGGUGGAAAAAGCACGAAAAAACGGCCGCAAUAAGCGCGAAAACGAGGGGGCAACAAAGGCAAAUCAGCCGGCAAAACCAAACGCCCGCCGCGCGGGCGAACAACAGCCCCCAAAAAACCACCAAAAGGCGCUACUCGCAAGCAAGAUAAGGCGACUCCAAAACGAAAACGGCAAGAGCGCGGGCCCUGCCCGCAGGAGCGGC	CACCCGGUACGCUAAAACCCCGAUAGAGCGGGGAGCGUGCGCAAAUGCCAACCCGGCAGCGCGGCAAUGGUACUCCAGCCUGCGGUGCGCGAUCGCCAGGAAAGUGGCCGCGCUUUAGGGCAGAACCCAAGGCAUCGAUUGAGCCCGCGAAAAGGCAACGGACAAGACCGGCCUGGCAUAAAGUGCACGGAGUACCGAGCCCCAAAAAGCACGAAAAAACGGCCCGCAACACGGUCAACAGAACCUGGCAAAAAACCGAAAACACGGCGAAAAACGAAACGGGCGCGGUGCGCCCGAAAAAAAGCCAGGAAAAAAGGGGCAAAAACGCGGUUCCGCUUCCGAGGUAGGGCGACAGGAAAACGAACACGGCACAAGCGGCCCGGACCGGGCCACCUGCGGC	UACAGCCAGGCCGAUUAGGUGGAAGUCGCCACCCGGCCGCGCUCUAACCGUUCAGGUUGCGCCGAUCCGGAAUACCGUCGAGCGUAAGCCCUGUCGGCGUUUAUGCCGGGGCGCAAUGCGGUAAUCGCUGCCCUGAUUUUUCGGACGGGGAAAGUGAAGCGCCAAAACGCCACGGACGAAAAACGCCUGCCCAAGCAACGGCCAAAAAGCAGGAAAAAACCGCGCCAAAAAGGCCGAAAACGACGCUGCAAAAAACGGAAAAAACCGCGAAAAACGAAAGCCGCGCGGAGCGCGGCAAAAAAAGCAGCGAAAAAAGGCCGAAAACCCCGAAUACGCAAGGCAAGUAACUGCAGCGGAAAAGCACAAGCCGACCACGCGAGGCUCCGCCUCGACCGCGCAG	UACACGUACGGGGUAAUGCACGAGGUAGCGUGCCCCCGCGCAUAUGGUCUAGCUGACCUGCGGGCAAUCAUUUUUGAGCCAGCGAGUCGCGUUCACGGAGUUGGCCGUCGCGGGUCAUGCAGUUAGCAACCGGAGCCUUAGCCCAGCCCAACACGUAACGCAAAGAAGCGACGUUUCCUGAAGGGAAGCAAAUCUGCAGCGCCAAAAACGACGAAAAAACGCGGCCAACAAGGCGGAAAACCUGGUGCCAAAAAACCGAAAAAACGGGCCAAAAGCAAACCCACCGGAUCGGUGGGAAAAAAAGGCACCUAAAAAGGCGCAAAAAGGGCAUCUCGCAAACGAAGAAAGACGACCGGAAAAGCAAAGGCCGAAAACGCCGCGCUCUGCGCGGACCGGCGGC
98	Bullseye	202	AUAGCGGCCCGCAGGGCGACGGCGCAGCCGUUUCCCGCAGGGACGCGGGAGGGACGCGCCGGCACGGCACGCCCGCAGGGCAAUCCGAAUCGGAGCGCAAUUUAAGCGGCCCGCAGGGCUGGCUCGCAGAGCUUUGCAUGAUGCACGCUGGUAUGUGCGGGCCGCAGGCCAUGCCCGCAGGGCUCCACGGUACGUGCGCUAG	CUAGCGGCGCGCAGCGCUGGCGCGCAGCGCUUUCACGCAGUGACGCAUUUUACUCGCGCCCGCAGGGCAAGGCGCUACGCCGUACCGAUCCGGUGCGCAUGAAUUGCGGCCCGCAGGGCGCGCCGACUCGGCAAGCCCCAAGGGCCGCAAAUUCCAGCGGCCCGCAGGGCUAGGCCGCAGGCCAUCGGCUUGGCCGCGCAUC	AAGGCGGCGCGCAGCGCAUGCGCGCAGCGCUCUGCAUAUUGCACGCCCUAACAUGCGGCGCGCAGCGCUUGCACGCAGUGCUUCGGCUGAGCCGCGCUCUCACCACGCGCGCGCAGCGCUUGCCCGCAGGGCUUUCGGGAUCCGAGCGCACCAAACGCGGCCGUUACGGCAGGCACGCAGUGCAAGCCGCCUCGGCCGCACU	UCUGCGGCCGGCACGGCAUGCUCGCAGAGCUAACGGGACCCGUCGCCCUCUACUCGCGCCCGCAGGGCUUGCACGCAGUGCCUUGGCCUCGCCAGCGAGAAAAGAGCGGCGCGCAGCGCAAGCCCGCAGGGCACUGGAGAGUCCACGCACCCAAAAGCGGCCGAAACGGCAAGCGCGCAGCGCACCGGCCUAGCCGCGCACG	UUGGCGGCCGAUACGGCGAGCCGGUCCGGCUUUCGGGAUCCGACGCCUUAUUUACGCGCUCGCAGAGCAUGCCGGGACGGCUGUCGUUUCACGAGCGCUAAGUCAGCGGCCGAAACGGCACGGGCGCAGCCCAAACGGCCCCCGUCGCCAACUCCAGCGGGCCGCAGGCCACGCCGAACCGGCACCGGCUCAGCCGCGCAUC
99	ShootingStar	364	GGCCCGCGCGGCUCGCGAAAGACGGCCGCGGAAGAUUGUGUGCUAUCGUCCGAGAGGCGCAACGCGAGCACGCGGGCGUGUUGUGUGCUGCGUGACUGCGCAAGCCAAGGGGGUUGACCAGCUACGACGCACAUCUACCGGCUUUUUAUUCGCGCCCGGCGCUAGGAGCGCUGGAACAUGGUUCCGAGUAUUCUCACGGGACGCGGCCGCUGCCCAUGCGGACGCGAAGCGUCCGGGCACGAGUCGUGCGGGCGCCGUGCAUUGCACGGCUGGGCGAUCCGCCCGCGGGCCGGUGAGAGCAACGAACAUGACUGCGACGCAACGAGGGCGGUGCAGCGCUGAACAGGACGAUCGGCUCGGGCCA	GGGCCGCGCGGCGUCCGUACCAGACCGAUUCAGCGGCCGAGUGGGCGACGAAGCAGGACGGCCGGACGCAGCGCACACCGAACGACACAGCCUUGACCGCCGCUACUGAGGUUGCGAGGGUAUAGGACGUGGCAGAACGGAUACAAAUAAGCGCGCCCGCACGUUACGUGCAGUCCGAGCCGGACACAUUUUUUUAGGGCCCGCGAGCGCACGACAAUGCGGGGCCGGGCCCCGCGCGGGCUUUGCCCGGUCGCGGGAGCAUCGCUCCCGAGUGGCUUGGCCACGCGCGGCGAACAAGAGUAAGAAGAAGAGGCGCGACCGAGGCGUACCCCGGAUGCGGCAACAACACAAACGCCACGGCCCU	GCCUGCCGCGGGGGCCGAACCUGAACGUCCCAGCGACCUCAAGGGCGACGGGACUGAACGGACGGCCCCACGCGUUCAGGGCGGGCUCAGCGGGACCGACGUGAUCAGAAGAACACAGCGGCACCGACGAGGCUCGGCUAUAUCCUUAUUCGCGGCCCGGACACAAUGUCCUCCGGCUUCGCCGGCAAGACGUUGAGGGCCCGCGUCGCGAGUGCUAUGCGGGGCGCAGCCCCGCGCGUGGCCCCCACGGCACGCCGAGCCCCGCUCGGCACGGGCGUAGCCCGCGCGCCGGAACUAAUGUGGGAACGAGAGACCUAGCACACGGACACGGGUGACAGGGCGGCUCGACAAACCGGUGCAGGCA	GCCUGCCGCGGGAGCGCGAAGACGGCGGUGUACGAGCGAUAACGGUCAGACAGCAGGCGCAAGCGCUCCGGCGCUAACUGGGCGGUGAUGCGGGUCCGACGUGGCACAUAUGGCACAGCGGCUCCGACUCAACUGCACGUGAAUUUAUUGGCGCCGGCCGUGCUCCGCACGUCCUGGAAUCCAGGCUGAAGACAGAGCCGACGCGAGCCGACGUGAUUCGCGUCGUCACGACGCGCCACCGUCCCGGUGCACGGCGCGUGUCCCACGCGCACGCCGGACCGGCGCGGCCGUCAGAUUUUUGAGCAAGCGCACGCCGUGGGAGCCGACCGGGUCCGCCGGGGAAGGGCAGGUCGACGAGCAGGCA	GGCGGCCGCGGUCGGCGUUUCUGCUGCACCGUCGGGCGCUAUCGGCCUGCGGUGACUGCGUCCGCCGACGCGCGAACAUGUACGGCAGAUGCGCUGGGACCGGUCGACUUCCGCCGAGCCCGACGCGACUGGCUGGACUUCUUUUUUACUCGCGGCCCGUCACGCAGUGACCCGCACCAGGUGCGCUAUUUUUUGUGGGCCCGCGAGCGGAGGGCGUUCGUGCGCCUUGCGCACGUCGCGGAUUCCGCGGCCCGCGCGGCAUCGCCGCGCACGGUGCUACACCGCCGCGCCAUCGAAUACGUAGAAGGGUGAGCGCUCCGGACCUAGUGGGCCGCGGCGAUAGACCCACAACUGGCAGCCGCCG
100	Teslagon	382	UACACAGGCAGAGAACGGCGCACGUGUCCACUUAGAAUGCCGUGUGAAGUGAAAUAGUGCGAAUACAGGGAAGACGCAGGAUAUUAGCGACGGAAAAAAGCAAAAAACAACAAAAAGCAGAGAACCGUGGCAGAAAACGACCGUCGAAAAUAUAGCAGGCACCAAGGAGCGACAAAUAAAUAACCGCUCGAAGCAAGCCGGCAGGGGUCGCGGGUUUUUUAUUUGGGCGUAGUAUGCGGCUGAAGGACGAGGCUGUUCGAUCUUUGGCCUGGUAUGUACGCUGUCUGAAUCUUGGCGGCGUAUGAAAGCACUUUACGGGGCCAACACACACAUCGAACACAACACAUAAUCGGGCACACACAAGACGAAAUGAGCCCUAACA	AAAGAGAUAGGAAGGGCAGCGAAUAUUGGUACAGGCUAGAUCAAACGGUAAAUAAAAAGCGGAGGAUAGGACAACGCACCAGGAGACGCUCGAGACACAGCAAAGAAAAAACACAGGCCCAUACUCGUCAAUCUAAAGGUCUGGAUAAAUACGUGGCAGCUGGGAAACGCCACGUAUCAAUCCAGGCACCUGCGUAAUGUCGCAUGAACCGAUAUAUACUGAACCCCGGAAAAAGCGAGCCAGCAGACGAGCGAAAAACAACAGAACGCAUACCAAAACGCAAGAUACAACCAAGCGACGAAUACAGGCACGGCGAGAGGUAACAAGGGAUGACGAAGAAGGAGGAGAGACGAACAGAGAGCCGAGCGGACACAAUAGAGAC	GUAUUAGCUCAUUGUCGGGCGGCAAAAGGUAGACGACGAACAAUAACCUCAGCAAAAGGCAAAAUACGAAGAACUGCACCUCAAUACGCGGCACUGACACGGGAAAAAUGAAAAACCGGAAAACUGCUGGCCAGCUGGAGUCCACAUACUAGCCCCGGACAAACACAAGCAAAAUAUAAAAACCUGCCUCCGUUAUGCCUCGCCACCAACGACACACAAAUUAUAACGAAGCAGGCGGGCCAAAAACCGCGCCGGAGAUAUAAGAAGGCACAUAGAAAGCGAUAGGGAGAAGAACGCGCGGAGAGAGGCAGCAUCACAGGGUCAAAAUUCAUAGGCGAGUCAGUAUAUAGCCACCCACAACAGCACGUUAGGGGGCCCAGGG	CUUACACAUGCAUUACGGUACAUCUGAGCACGCUUUAUCUUUUGUGGCGUAUACUUCUGCGUACCUUGAAUCCCCGCGGCUAAAACCUAUGCCAAAUGACGAAGACUGAAAAAUAACGAACCUAGGCACCGACAUCAGCCGCCAGAUUAUAGAGACGGCGUAAGAGAAGCGGAAGGAAGGUAGACGCAGCAACAAACGGGCCGAAGAGAGCAACAACAGAACACAAGCAAUAGACGGACGAACAAAGCCAGCGGAGAGACAUUUUACGCACAGACCAGGCGAGAGAAUAGAUAACGCGGGCAAAACUCGUGAAACCCUGACUGAAAACCUAUACGCCCCUAAAAUCCUCCCGUGUCCUAAUCUCACGACUUACCUGAUUUCC	GCCUACACUAUCUCCCGGGCUUAUAUCGGAUCUUUAAACCAUGCCCCGACCUCCUACUGCCAAACAACACUACCGGCACCGGGGACUGCUCGCACAACACCAAAAAACAACAACAAGGACCCGAGCGAGCCAUAAAUCGUGCAUUUCUCUUUACACUGCACUUCUCCUGCGUCUUUCCCAUCCUCGCACGUACAAAGGCAGGGACCUCACGAAAAAACUACACACACGAAAAAACCCCCCCCAUCAAGCGGCGACAAAAAAAUAUACGCAACUAAGAAGCCGAGAAAAUAACCAGGCAGCACAAGUAGGUAGAAAAACAGCGAACCAAGAAGAGCACCACCACCAAAACAGCCGCCAUACCACUGCGUGCCUCUGUGUUAAA
	mean:	134.47
	stdev:	120.354
	min	2
	max	400

## Sheet: DNA_sequences_in_10_days
Sequence ID	Sequence Name	Sequence 1	Sequence 2	Sequence 3	Sequence 4	Sequence 5
73	Snowflake4	GCCGAAACGGCGCGCGGCAGAAGCGCGGCAAGCCGCCGAAAACGGCGGCGCCGAAACGGCAACGCGAACCGCGGCCGCGCAUAAGCGCGGCAACGGGCCGAAAACGCGUGCGCCGAAACGGCAAGGCGAAACGCCGCACGGCAUAAGCGCCCGAAGCCGCCAUUUUUGGCCGGGCCGUAACGGCAACCGCGAAGCGGCCGGCCGAUUACGGCGGCGAGCUCGCAUUUUUGGCGCCGCCGAAACGGCAACGGCUUUGCCGGGCGCCGCUAACGCGAGCAGCGGGCCGAAAACGCGGGCGGCGUAACGCCAACCGCAUUGCGGGCCCGGCAUAAGCGCCCGAAGCCGCCGAAGACGCGCGCGCCGAACCGGC	NA	NA	NA	NA
76	Snowflake3	NA	NA	GCGGCAACAGCACGCGCGAAAACGCAUGCCGAGCGCAACGCUAAGGCGGCGGGCAUAAGCGCCGCAGGCGCAUUAGCCCGCGCAUUUUUGCAAGCGCUCGCCAACGGAAAACCGGCCACGAAAACGGCGAAACGCGGAAAACCAGGCGCAAAAAUGCAAGGCGAGCCGAAGCAUUUUUGCGCGACAUUUUUGGCCGCAGGCCAUUUUUGACGCGCAUUUUUGCAACGGCAGCAGAACGCAAGAGCGCGCACGAAAACGCCGAACCGGGAAAUAUCAGCGGCGAAAACGCAACUGCAGCGCAACGGAAAACCGCGGACGAAAACGCGCGCAGCGGCAAUAGCACCGGCAUUUUUGCAAGCGCACGGCAACGGAGGACCGGCGAGCAUAAGCCGC	NA	NA
81	Campfire	NA	NA	AAAACGGCUAGCCCGAAGCGCAAGCGGAUAAACCGCGCGCACGCAGUGACGCGCGCGCGCCGUCGUCGUCCCGCAAGAGCAGGGCGCGCGGCGUCGACGUCAUUUUUGCGCGGGCGACGAUUUUUCAGCUGCCAACGUCCGCGGUCGCCGGGCGCGAGCGUCGGCGUGCAGAGGCACCCGCGCGCGCCGGCAAAGCCAGGACGCACGCGCCG	NA	NA
86	MethaqualoneC16H14N2OStructuralRepresentation	NA	NA	NA	NA	NA
90	Gladius	NA	NA	NA	NA	NA
96	Cesspool	NA	NA	NA	NA	NA

## Sheet: PZ_Designs_in_5_days
Sequence ID	Sequence Name	First Run			Second Run			Third Run			Forth Run			Fifth Run
		Time (seconds)	NED	Random Seed	Time (seconds)	NED	Random Seed	Time (seconds)	NED	Random Seed	Time (seconds)	NED	Random Seed	Time (seconds)	NED	Random Seed
1	SimpleHairpin	15.88	0.00907455	1665823905	5.291	0.00893542	1665823915	22.087	0.00660829	1665824225	17.562	0.00856931	1665824235	9.475	0.00427704	1665824245
2	ArabidopsisThaliana6RNA-DifficultyLevel0	540.384	0.00732076	1665811841	260.028	0.00519778	1665811851	69.326	0.00639626	1665811861	88.294	0.00683165	1665811871	30.647	0.00741318	1665811881
3	PrionPseudoknot-DifficultyLevel0	42.378	0.00514213	1665825406	54.781	0.00527999	1665825416	21.48	0.0077528	1665825426	34.481	0.00492684	1665825436	68.42	0.00692032	1665825446
4	HumanIntegratedAdenovirus-DifficultyLevel0	59.721	0.00790172	1665826907	36.521	0.00778274	1665826917	177.901	0.0105311	1665827228	86.453	0.00832662	1665827238	174.443	0.00959609	1665827248
5	TheGammaretrovirusSignal-DifficultyLevel0	198.286	0.0396726	1665812142	130.327	0.0247389	1665812152	120.192	0.0337662	1665812162	155.952	0.0296419	1665812172	48.561	0.0371032	1665812482
6	SaccharomycesCerevisiae-DifficultyLevel0	2671.12	0.0114305	1665823905	2087.57	0.0220838	1665823915	583.504	0.0132598	1665823925	459.985	0.00894319	1665823935	1797.15	0.010739	1665823945
7	Fractal2	546.567	0.00707536	1665825707	720.092	0.0123257	1665826017	1504.43	0.0183629	1665826027	1650.49	0.0143468	1665826037	196.44	0.00368512	1665826047
8	G-CPlacement	28.8	0.00609381	1665825707	1.523	0.00742498	1665825717	9.117	0.00704678	1665825727	3.58	0.00673358	1665825737	9.243	0.0078326	1665825747
9	TheSun	547.284	0.0109164	1665817848	479.655	0.0081874	1665817858	382.161	0.00987585	1665817868	470.137	0.00921026	1665817878	453.262	0.00870198	1665817888
10	FrogFoot	136.603	0.00859691	1665818449	28.797	0.00737182	1665818459	33.81	0.00569664	1665818772	93.565	0.00858907	1665818779	304.495	0.017289	1665818789
11	InfoRNAtest16	30.328	0.00783983	1665817548	17.155	0.00900543	1665817558	17.699	0.00956106	1665817568	52.434	0.00997947	1665817578	7.602	0.00873943	1665817588
12	Mat-Martian2	494.615	0.0138508	1665824205	539.063	0.0112452	1665824215	457.473	0.00813006	1665824225	1083.09	0.00666791	1665824235	1012.33	0.0129892	1665824245
13	square	5.201	0.00902058	1665813043	11.24	0.00933235	1665813353	1.015	0.00971264	1665813363	4.749	0.00826644	1665813373	11.678	0.00719271	1665813383
14	Sixlegdturtle2	5570.09	0.0796266	1665828108	20356.5	0.106304	1665828118	40678.3	0.152011	1665828128	18698.4	0.119986	1665828138	31532	0.141372	1665828148
15	SmallandEasy6	475.028	0.024317	1665809739	1913.45	0.143604	1665809749	520.456	0.0820749	1665809759	499.037	0.111025	1665809769	701.408	0.0571639	1665809780
16	Fractile	4754.57	0.13191	1665826607	8563.51	0.243985	1665826617	3119.76	0.0983611	1665826627	2718.15	0.0929732	1665826637	4465.11	0.142828	1665826647
17	SixlegdTurtle	70664.4	0.099605	1665817848	64700.2	0.143352	1665817858	5406.03	0.0743013	1665818168	50625.6	0.0857952	1665818178	45318.2	0.0895186	1665818188
18	snoRNASNORD64	21.427	0.00779859	1665824506	30.464	0.00983807	1665824516	66.722	0.00842084	1665824526	25.629	0.0098368	1665824536	26.471	0.00954503	1665824546
19	ChalkOutline	165.595	0.0105769	1665828108	89.547	0.00714774	1665828118	334.979	0.00786632	1665828128	131.183	0.0230663	1665828438	55.447	0.00639694	1665828448
20	InfoRNAbulgetest9	110.219	0.00789998	1665822404	119.775	0.00985727	1665822414	92.201	0.00773763	1665822424	81.529	0.0098543	1665822434	45.753	0.00786215	1665822444
21	TiltedRussianCross	727.882	0.0632498	1665816647	453.879	0.0292676	1665816957	471.108	0.0300124	1665816967	481.136	0.0599795	1665816977	581.841	0.0717579	1665816987
22	ThisisACTUALLYSmallAndEasy6	84661	0.0409588	1665815746	102333	0.0525663	1665815756	183431	0.0896288	1665815766	93574.5	0.188173	1665815776	80376.6	0.0998094	1665816086
23	Shortie4	57.57	0.121986	1665822704	83.708	0.126365	1665823015	432.573	0.140442	1665823025	299.794	0.132674	1665823035	293.157	0.0918636	1665823045
24	ShapeTest	345.746	0.0200953	1665813944	404.459	0.00883556	1665813954	235.298	0.0081069	1665813964	420.336	0.0111879	1665814274	393.321	0.0174375	1665814284
25	TheMinitsry	450.255	0.0767984	1665811241	323.89	0.099996	1665811251	347.717	0.11111	1665811561	366.51	0.0949119	1665811571	512.857	0.0791571	1665811581
26	stickshift	5.543	0.00914719	1665822104	2.667	0.00997967	1665822114	0.763	0.00765676	1665822124	4.463	0.00941094	1665822134	4.569	0.00562584	1665822144
27	U	19.417	0.00987224	1665817247	8.365	0.00714254	1665817257	18.642	0.009256	1665817267	23.207	0.00815896	1665817277	37.233	0.00851509	1665817588
28	StillLife(SunflowerInAVase)	2993.09	0.012164	1665810640	3470.11	0.0192796	1665810650	2671.8	0.0230129	1665810660	4163.95	0.0200797	1665810670	6380.48	0.0320633	1665810680
29	Quasispecies2-2LoopChallenge	594.593	0.0241243	1665827208	396.92	0.0226162	1665827218	790.555	0.0312417	1665827228	726.537	0.025349	1665827238	914.039	0.0148201	1665827248
30	Cornerbulgetraining	4.978	0.00708561	1665827808	1.543	0.00784427	1665827818	2.287	0.00691393	1665827828	3.029	0.00695742	1665827838	1.04	0.00795314	1665828148
31	Spiral	19.078	0.00992596	1665823605	40.225	0.00955302	1665823615	23.939	0.00989377	1665823625	93.193	0.00949543	1665823935	35.731	0.00973892	1665823945
32	InfoRNAbulgetest	2511.16	0.0233488	1665810940	1356.52	0.0550221	1665810950	1547.44	0.0170829	1665810960	1263.98	0.0269741	1665810970	1197.03	0.0321267	1665810980
33	Worm1	257.172	0.0986128	1665815145	164.039	0.0731297	1665815455	464.848	0.0889739	1665815465	341.153	0.069234	1665815475	242.798	0.11771	1665815485
34	justdownto1bulge	457.173	0.0162377	1665814845	543.105	0.021907	1665814855	272.265	0.0133641	1665815165	452.755	0.0146253	1665814875	277.845	0.0594586	1665814885
35	IronCross	6037.94	0.0417508	1665810039	7662.05	0.0396641	1665810350	5137.28	0.0550999	1665810360	3679.79	0.0106162	1665810370	5710.87	0.0176045	1665810380
36	loopsandstems	2782.03	0.0404887	1665824205	892.799	0.0266029	1665824516	1038.23	0.0519334	1665824526	940.88	0.0369099	1665824536	3564.83	0.0412901	1665824546
37	WaterStrider	2617.91	0.0430779	1665826607	3133.57	0.0598196	1665826617	442.213	0.0122132	1665826627	3579.21	0.011477	1665826937	2391.23	0.0663129	1665826947
38	TheTurtle(s)Move(s)	2788.05	0.0305411	1665822104	2143.71	0.043964	1665822114	3615.87	0.0354014	1665822124	3531.84	0.0488983	1665822434	2858.38	0.0681124	1665822444
39	Adenine	154.041	0.00530035	1665816046	189.028	0.00680503	1665816056	348.018	0.00525551	1665816066	248.233	0.00605464	1665816076	271.524	0.00597885	1665816086
40	Tripod5	45.367	0.00945859	1665816046	167.036	0.0119211	1665816056	85.947	0.0140952	1665816066	16.783	0.00806057	1665816377	128.523	0.0163283	1665816387
41	Shortie6	781.111	0.152207	1665823005	478.106	0.0720549	1665823015	826.113	0.079358	1665823025	599.603	0.121556	1665823035	1003.15	0.27662	1665823045
42	Runner	2052.55	0.102038	1665827508	1937.13	0.132288	1665827518	2194.68	0.116755	1665827528	2003.22	0.0148749	1665827538	1502.48	0.0217923	1665827548
43	Recoil	70.905	0.0312588	1665815445	117.009	0.0092903	1665815455	122.583	0.0087632	1665815465	37.803	0.0139579	1665815475	212.91	0.0166494	1665815485
44	[CloudBeta]AnArmandaLeg10	208.821	0.00884584	1665825106	679.583	0.0528781	1665825116	184.373	0.0197878	1665825126	687.028	0.0222392	1665825436	193.138	0.0271196	1665825446
45	[CloudBeta]5AdjacentStackMulti-BranchLoop	265.047	0.00901635	1665813643	228.959	0.00784292	1665813653	49.394	0.00782629	1665813664	187.364	0.0084644	1665813674	48.54	0.00942469	1665813984
46	TripleY	571.107	0.0102057	1665821804	105.1	0.00690464	1665821814	120.818	0.0108719	1665821824	342.353	0.0105418	1665821834	559.519	0.0103336	1665822144
47	MisfoldedAptamer	1045.4	0.0447456	1665813944	1478.68	0.0461215	1665813954	1102	0.112673	1665813964	695.408	0.19808	1665813974	1825.93	0.111459	1665813984
48	Flowerpower	4229.4	0.016949	1665819350	741.214	0.00993145	1665820004	3026.91	0.0703652	1665820921	585.133	0.03073	1665821232	2432.81	0.00980642	1665821543
49	Kudzu	9572.19	0.0251888	1665827208	1944.4	0.0279527	1665827518	1577.88	0.0113291	1665827529	1941.43	0.0212991	1665827539	2705.07	0.00966698	1665827548
50	1,2,3and4bulges	2354.88	0.0867609	1665822704	1888.39	0.0724982	1665822714	2888.1	0.104547	1665822724	4299.88	0.0780742	1665822734	2171.55	0.0738095	1665822744
51	medallion	8724.67	0.058251	1665816347	3665.64	0.0642318	1665816357	1585.67	0.0771751	1665816667	4708.68	0.0716198	1665816677	6585.19	0.0931656	1665816687
52	[RNA]RepetitiousSequences8outof10	3424.44	0.161563	1665816347	10409.2	0.215082	1665816357	2164.16	0.144395	1665816367	8494.84	0.116555	1665816377	10067.8	0.234987	1665816387
53	Documentingrepetitiousbehavior	36975.1	0.120403	1665823305	56871	0.105932	1665823315	46173.8	0.125932	1665823325	59608.4	0.138611	1665823335	47021.6	0.159769	1665823345
54	7multiloop	300.17	0.00895923	1665816647	65.789	0.00923705	1665816657	161.929	0.00923385	1665816667	480.875	0.0113994	1665816677	343.911	0.00919473	1665816687
55	Kyurem7	98.267	0.008417	1665823305	190.162	0.0129054	1665823315	267.91	0.00933402	1665823325	54.049	0.00766568	1665823335	199.11	0.00556814	1665823645
56	JF1	1990.85	0.00657505	1665812742	745.824	0.00995903	1665812753	946.049	0.0103685	1665812762	966.776	0.0110754	1665812773	199.839	0.00971614	1665812782
57	multiloopingfun	1272.59	0.333129	1665824806	972.674	0.335414	1665824816	411.441	0.330722	1665824826	689.872	0.355202	1665824836	1353.17	0.347255	1665825146
58	Multiloop	897.224	0.050118	1665826307	1113.66	0.11282	1665826317	656.377	0.0534853	1665826327	873.442	0.0704946	1665826337	647.569	0.1591	1665826647
59	hardY	98.442	0.0389639	1665818449	120.583	0.0265397	1665818459	103.775	0.0245213	1665818469	122.395	0.0404385	1665818479	83.325	0.0293206	1665818489
60	Mat-Elements&Sections	2527.03	0.0688004	1665813343	1730.27	0.0337748	1665813353	3736.84	0.0873705	1665813363	2167.41	0.0377384	1665813373	2003.66	0.0348328	1665813383
61	Chickenfeet	6700.09	0.0581106	1665809439	1545.67	0.274739	1665809449	1250.89	0.00677046	1665809459	9213.22	0.4752	1665809769	3195.1	0.150348	1665809779
62	Bug18	320.236	0.0438941	1665826907	284.249	0.0394056	1665826917	301.571	0.0551086	1665826927	260.418	0.0435586	1665826937	286.267	0.0437261	1665826947
63	Fractalstarx5	1211.31	0.0227989	1665814244	970.587	0.0167648	1665814254	572.648	0.0116017	1665814264	573.483	0.011352	1665814274	2341.5	0.0263835	1665814284
64	Cropcircle2	733.968	0.179747	1665817247	1115.94	0.179501	1665817257	682.137	0.148308	1665817267	1040.12	0.179251	1665817277	1069.42	0.179068	1665817287
65	BranchingLoop	173.656	0.127002	1665812742	186.542	0.0721199	1665812753	103.408	0.0584164	1665813063	74.37	0.0121616	1665813073	108.47	0.0809876	1665813083
66	Bug38	197.112	0.0978034	1665822404	188.99	0.0705957	1665822414	149.103	0.120783	1665822724	262.239	0.113351	1665822734	123.691	0.084794	1665822744
67	SimpleSingleBond	237.723	0.0362851	1665810340	298.895	0.0440926	1665810350	297.335	0.0391148	1665810361	379.565	0.133177	1665810370	259.319	0.0644669	1665810380
68	Taraxacumofficinale	70944.1	0.0203454	1665810039	26871.8	0.0192432	1665810049	48070.9	0.0253557	1665810059	40631.6	0.0527364	1665810070	56286.3	0.0413981	1665810079
69	HeadlessBugonWindshield	5400.53	0.0145042	1665810640	3518.04	0.0170524	1665810650	3337.74	0.0120268	1665810660	3543.67	0.0147202	1665810671	3701.57	0.0990018	1665810980
70	Pokeball	235.701	0.0100891	1665826007	325.739	0.00837255	1665826017	446.605	0.011891	1665826027	141.804	0.0086399	1665826037	528.053	0.0174476	1665826047
71	Variationofacropcircle	489.873	0.115776	1665815145	841.42	0.147142	1665815155	639.825	0.149865	1665815165	855.402	0.150129	1665815175	700.231	0.141141	1665815185
72	LoopnexttoaMultiloop	119.854	0.0203924	1665818148	188.27	0.0147291	1665818158	78.587	0.0202336	1665818168	129.232	0.0191922	1665818479	225.425	0.0157381	1665818489
73	Snowflake4	245641	0.0629293	1665813043	348084	0.0454798	1665813053	81195.3	0.0400975	1665813063	204663	0.0377574	1665813073	206153	0.0460257	1665813083
74	Mat-Cuboid	44254.9	0.00998016	1665809137	13153.5	0.00935844	1665809147	11790.8	0.00999272	1665809157	54330.4	0.0106047	1665809167	30317.4	0.00993642	1665809479
75	MisfoldedAptamer6	329.009	0.0440202	1665815746	369.427	0.0360342	1665815756	398.016	0.042756	1665815766	278.869	0.038199	1665815776	339.38	0.0292983	1665815786
76	Snowflake3	195787	0.0559096	1665813644	390962	0.0402805	1665813654	294433	0.0638949	1665813663	NA	NA	1665813673	412335	0.0302808	1665813683
77	HardYandabitmore	989.29	0.00863809	1665809740	1092.71	0.0107459	1665809749	1138.9	0.00824035	1665810059	888.131	0.0107895	1665810069	1286.32	0.00922488	1665810079
78	Mat-Lot2-2B	NA	NA	1665814244	208156	0.13165	1665814254	NA	NA	1665814565	70822.9	0.126568	1665814575	383204	0.217563	1665814586
79	ShapesandEnergy	2092.82	0.056844	1665826307	2428.63	0.0513852	1665826317	1216.42	0.0370261	1665826327	1641.06	0.0334141	1665826337	1733.95	0.0308394	1665826347
80	Spiralof5s	12098	0.00850718	1665825406	6883.14	0.00892329	1665825416	8211.44	0.00991891	1665825727	5142.94	0.00973311	1665825737	4603.93	0.00917716	1665825747
81	Campfire	9808.92	0.0169157	1665817548	24897.4	0.0135202	1665817558	15761.2	0.0218177	1665817568	42923.4	0.0125788	1665817878	15034.6	0.0148455	1665817888
82	Anemone	428.531	0.0100574	1665812442	455.719	0.00995608	1665812452	715.096	0.0102467	1665812462	553.757	0.00838072	1665812472	208.573	0.00998989	1665812482
83	Fractal3	2866.56	0.173206	1665819052	4667.23	0.186367	1665819059	6514.17	0.113023	1665819069	6779.63	0.193626	1665819079	2091.69	0.293363	1665819089
84	Kyurem5	113.708	0.012367	1665823605	115.433	0.00944239	1665823615	124.74	0.0183289	1665823625	204.233	0.00734918	1665823635	76.775	0.0143011	1665823645
85	SnowflakeNecklace(orv20)	75268.3	0.0779704	1665818749	116420	0.0644508	1665819059	107950	0.0609066	1665819069	84793.1	0.0716853	1665819079	132280	0.0490359	1665819089
86	MethaqualoneC16H14N2OStructuralRepresentation	71014.8	0.0256142	1665827808	22453.2	0.0136105	1665827819	79912	0.0233463	1665827828	87817.5	0.0247109	1665827838	66736.6	0.0225814	1665827848
87	CatsToy2	49141.9	0.125617	1665818749	24674	0.0894627	1665818759	25924.6	0.161497	1665818772	31201.8	0.150359	1665818779	33990.8	0.157553	1665818789
88	ZigzagSemicircle	147.495	0.0799255	1665814545	136.788	0.0663594	1665814555	155.078	0.0870493	1665814565	140.528	0.0651788	1665814575	115.915	0.0682619	1665814885
89	ShortString4	1545.53	0.0463707	1665825106	1237.84	0.0437913	1665825116	1180.88	0.0395851	1665825126	1165.6	0.0360041	1665825136	1139.08	0.0420221	1665825146
90	Gladius	NA	NA	1665811541	NA	NA	1665811551	NA	NA	1665811561	NA	NA	1665811571	NA	NA	1665811581
91	Thunderbolt	61472.7	0.0625136	1665824806	121446	0.0746797	1665824816	39386.5	0.0670572	1665824826	31164.4	0.0632941	1665824836	63792	0.0752837	1665824846
92	Mutatedchickenfeet	2510.53	0.156617	1665812442	3015.72	0.0627887	1665812452	1508.27	0.200452	1665812462	3729.72	0.299179	1665812772	5253.3	0.304316	1665812782
93	ChickenTracks	364.897	0.0272677	1665816947	182.787	0.00855286	1665816957	896.789	0.00843928	1665816967	323.126	0.0116844	1665816977	482.773	0.011513	1665816987
94	LookingBackAgain	155081	0.0698582	1665810940	176944	0.0351196	1665810950	57897.1	0.0862744	1665810960	288891	0.118737	1665811271	47287.5	0.0444293	1665811281
95	Multilooping6	1559.84	0.0152975	1665809440	647.382	0.0137415	1665809449	1063.12	0.0134614	1665809459	1601.63	0.0114919	1665809469	2093.28	0.0148754	1665809479
96	Cesspool	NA	NA	1665814845	NA	NA	1665814855	182359	0.149797	1665814865	NA	NA	1665815175	NA	NA	1665815185
97	Hoglafractal	1680.12	0.0215871	1665811241	3966.39	0.0195157	1665811251	1701.5	0.0213724	1665811261	1752.07	0.0212515	1665811271	2237.39	0.0205202	1665811281
98	Bullseye	5251.5	0.0263865	1665811541	4010.06	0.034046	1665811851	1705.64	0.018428	1665811861	3631.41	0.0157111	1665811871	996.371	0.0120568	1665811881
99	ShootingStar	10544.7	0.0563306	1665812142	38159.9	0.0528946	1665812152	11753.8	0.0913722	1665812162	25587.4	0.0512665	1665812172	11926	0.0518112	1665812183
100	Teslagon	12394.6	0.134801	1665828408	125389	0.147633	1665828418	NA	NA	1665828428	195315	0.139701	1665828739	NA	NA	1665828749

## Sheet: PZ_Designs_using_10_days
Sequence ID	Sequence Name	First Run			Second Run			Third Run			Forth Run			Fifth Run
		Time (seconds)	NED	Random Seed	Time (seconds)	NED	Random Seed	Time (seconds)	NED	Random Seed	Time (seconds)	NED	Random Seed	Time (seconds)	NED	Random Seed
90	Gladius	NA	NA	1666833726	NA	NA	1666833736	NA	NA	1666833746	NA	NA	1666833756	NA	NA	1666833766

## Sheet: PZ_Sequences_in_5_days
Sequence ID	Sequence Name	length	Sequence 1	Sequence 2	Sequence 3	Sequence 4	Sequence 5
1	SimpleHairpin	16	ZGGZGAAAAAACPCCP	ZGPCGUUACUUCGZCP	ZPGGPCUAUUCZCCZP	ZGPGCGAAAAAGCZCP	ZPGGCUCAACUGCCZP
2	ArabidopsisThaliana6RNA-DifficultyLevel0	116	ZGPAZUGAAAAZPGAAACAAAAACACZPZCGUGUCZGACGUAGACGGUCCGZUUZCGAAAZCZGUGAAUAGACPGPACGPAAPACGGACCGUCUACGAAPGACACGPAACAPUZCP	ZGCCGCGCAAAZPGCAAACAAAAAACZPGCGZCUCCAAGAPCAUUGGUCGCPAAGGPAAACCCGGAGAAAACCGGGAZCCUUZUGCGACCAAUGZUCAAGGAGPCGCAACGCGGCP	CPGACZGAGAAZPGCGAAAAAAAAACZPGPGPCGAGAUGUGPZZUUCGUGCGGCCAPAAAZPACGCACAAUCGUZPAZUGGCCAGCACGAAPPZCACGGCUCGZCZCAACPGUCZG	ZGACPGGACAAZPGACAAAAAAAAACZPZCPAPCGAAACCGGCGGZCZPGGUGUCUCAAUZGAGCGAUAGAGCUCPCGAGACAUCCZPGPCCGCCGGAAUCGZUZGPCACCZGUCP	CPGGZUGAAGAZPGAAAAAAAACAACZPZCGUACAPAGZCZUUGGCAGGPPCAGGCGAAAZPAPGAAAACGCZUZPACGCCUGCZZCCUGCCAAPGPUAZUGUACGPAACAPCCZG
3	PrionPseudoknot-DifficultyLevel0	36	ZGCPCGACAPPUAAAZZUGCGZAGCPAAAAGAAGAA	ZGCZCZAPPCPUACAZGZZPGPAGCPCAACAACAAA	ZGCPCGUCGAGAAAACUCGCGZUGCPAACAAAGAAC	ZGCPCGACZZGCCCACPPGCGZAGCPAAAAGAACAA	ZPZPZGCGUZCGUCAGPACCPZAPZPAAAAUAACAG
4	HumanIntegratedAdenovirus-DifficultyLevel0	192	ZPZPGCUACZAPUGCZGAUGUAAAAGCAAAAACCUZCGCGAGPPUUAAACPCCGZPCAGAAGZPCCGUZPCAGGAACAACCACCUGZPACGGAAAAZPCGZPCGAAUAGZGZZCGAAGUCGCGUAAPCUUGZAACAAAAPCAAGZPAGGCACCGAAAAAAAACAUCPACAZUAAUAPGUAGCAAAZPZPAUA	CZGCGPPUGCUGCCAGCAPGGAAAAGAAAAAACAPZGGCCGPZGGAAAAZCZCCUUPAAUACGCCGACZGAGCCAAAAACAAGGCUCPGUCGAUAAGCGZAAGGAUCAPGPCPZAAAACGGCCAGAGGGPUCUAAAUACGAZCCCPZUGAGGACAAGAAAACCZUGCAGGCAAGUCGCAZZCAAAGCPGAAA	CPZGUUGCCGGPCCAZZPUCCGAAAAAAAGAAAGUCGPAGCCPAUCAUCZZPGCAGCUAAAACPGGGUGZGGAGGAUUUAGACUCCPCACCCAAAUZGUGCUGCAUAUZPPUZGAACAGCUZCAAAPCZUZGGCAUAAUCPAPGZGACUAAAACCAAAAAAGGAZPPAGGZCUAAGCGGCAAGAUCPZGAAA	GGACZCCCUCPZUCUPAZAGGAAACAAAACAAGUCZCAPCGGGPAAAAAZGCPGPCCAAAACPPCUPGGUGGCPACCAUAAAZGCCACCZAGAAAAZZGGGZCZAAAAGCPZCCAUAACGZUGAAGCPCZCCAAAAAAAGGPGZGPGACAACGAAAAAAAACCUPUZUGAPZCCAAGAGGGPAAUGUCCAAA	ZGGGZUCGZPZCUPAUCZZCGAAAUCAACCCACUPGZGCGGPZCGAAAAZGCAZGGGACAACGZUPACCPPUGGAAUCAAGACCAZZGGUZAAAACPCGCCCPUCAAAGCPGPZAUCACCGCPACUGCUUCGAAGAAAACGAAGCCZAGACAAAAAAAAAACGPPGAAZAGPAAAAZPCGAPUUACCCPUAC
5	TheGammaretrovirusSignal-DifficultyLevel0	102	AUZUGAAPCGPACGAUAGUZCGZGGCAPGUAAUACZPGAACGCUGGCGGZCZCAAUCGPGPCAAAACGCCGCGCZPGAUCCACPCCZCAGUPGGZGUGGUCA	AACAPGACZZUCZCAAAPGAPPGAAZUGAAAAAACZZGAAUGCAZCZGZPGCPAAAUZGCZPAAAACPGPGCACPPGACPCGCGCCUCAAAAGGCGCGZAAA	AAGAGAAZPZGGAAAAGUCCPZPAACACUAAAAAZGGPUACPGCACZZCGZACAAACGUPCGAAUAPPGUCZGZCCPCAGCAAPAZUACCAAPUZUUGCAAC	AAZUPACPZGAZPAAGUZPUCPZCAZAPAAAAAUZPGZAAZUGUAPCZCAZGGAGUUCCPUGUAUAPGZUCAPPCZPGAZUZPCCZCAAGAGPGGZPAPAAA	AAGAGAAZCACUGUGACCAGUGPGACACAAAAAGZGPGUACUZAGAGCUPCGUAUAUACGZACACUGCUCPAGCZCPAAGCGCCAUGUAUACAUGGCGCCAA
6	SaccharomycesCerevisiae-DifficultyLevel0	379	ZCCGAGCZGCGAAAAGAAACGCPCZGGGAAAAAAAAAAAAACPACAAZUGCGAGAGAGACGCAPGCUCGGPUAAACGAAGGPGACPZGAUUUACCGCPZGZPGAGAAAAAAAAAAACZPAAAACPCCGAAGAAAACGGZGZCCUUCGAAGAZUCGUGCAAPGGCAGAGAGAAGCCZZCCCGCAAAGAACGCGGGPAAAAPAAPPAAAAAACZZUUZGCACGAPAUACGCGGCCZAAZGCGAAAAACAACGCPGCZACCAAAAACAGGUPGCAAAGZCCCGAUUGAGGCGGGPPGGCCGCAAAAUPCZAPGCGZPGPAAAAAAAAZCZPGCCAPCAAAGUGAGZUGGCAUAAZGPPPAAACAACZZZCPCZUPGZAAAAA	ZGPPCCGZPAGAAAAUAAACUZPAZPCACGACCAGAAAAAGZPAGAUGZCCGGAGAUAGCGGPCCGGZZCPGGAAGCGCGGZACZGCPAGGAAAAAZGCPZPGAAAAAGCACAAAACZPAAAACGUCCAAAAAGAGGACGPCCGCGCAGAAZCPUGCZAGGCGGAAAAGAAACCGCPAGCGUCAAUAUAACGCUZAAAGZCUGCAGGAAAAGCAGPPGCAZGPUGACGPPAGCCGAZPGCAACCAACAGCZPGCUGZPAAAUAAAZPCAGCAGAAZGCZGAAAUAAACPGCPGGCUZZCAUUAGGPPUZPAACPZGAAAAAGAACPZGPGCUCGAAUUCAACGAGCZACAAZGCGCAAAAAAAGCGCPZPAZZCCACUU	ZCCGAGGZZCCAAAAAAAAGGPPACPGAAAAAAAAAAAAACZGAUAAPZGCCGGGUAUAGGCPZCCUCGGPUAAACCPGCCGAACPCGAAGAAAGACGZGZPGAAAAAGAAAAAAACZPGAAACZAUGACAAGAACAUPGCGGCZGGCAGACZGUZCCAAPPZGAACAAUAACPZZPZGAACAAGACAAGUUCPZAAAGZCUCCAAACCGAGGAGPGGPACPGAGAACGAGZZCGCZGCPACAAAAAAZGCPPGZACPUAUCUGGZGUPCZUAAACPGAPAAAAAACZUCZGGPPCUCGGAAAGAZCGZCAAZPPGAAAAAAAACZZPZGAZGPAAUUCAAZCPUCPAACAZGGZGAAAACCACPCCPGPCGPUCAAAU	ZGUZACCGCGCAAAAUACAGCGCAZPACAAAACAAAAAAAAZPAAAAGAPGCAAAAUAAGCZUCGGUPACPAAACCZCAZCZACCPGPAAAAAAAAZCZGZPGAAACAAAACACAACZPAAAAGCPGZCCAAUACPCZGCPGPUGPGAAAACZGPAAPAAPGCGAUAUGGGCCGCZGPUCGGCUAAACUCCGAZCACAAGCUCZACUAAAAPGAGCZUUZCPGAAAAGCAPCPCAAZGCPAAGAAAAAZGCPGGPAGPAUUAACCZCUZCCAACAGCACGUCAACUCCGUGCGZGZUGCGAAGCCAACCGAAZGCPAAAAGAGAZGCPGZUCGZAACAAACPCGAPCAAAAZPGZGUGAAUUGCPCZPCGGUUGGAAAA	ZCUPGPGCPUCAAAAACAAGAZGAZPAAAAAAAACAAAAAAZPAUACGGPGCUAAACCGGCZCCCZCZAGPAGAGCPPCPGPAAZGCGAGAAAAAACGCPZPGAAAAAAAAAAAAACZPAAACZGGGPAAUACACZCCCPZCZGZZGAAGGCACCPGZAACZCPAAACAGAAZGPGCPZAGCAAUGCAAGCUPZGAAAACGCGGCAAUCAACCGCGPCZGGUGAUAACZUGUGPAAZGPGAAAAAAAACZCPGGGCUGACAAAAACAGCCCAAAACZAZGAAAUAAGCPUPGZCACAPGAAAAGGGAUCCGAZPZCAACAUAAAGPZPCPZAGCGGAAUAAGCUPZGAAAGZGGGCAAGAGAAGCCCPGGAUCCCAAGA
7	Fractal2	284	GAAAAGGUCZUUGCAAZGACPGGCZGAACPPGAAAUAAAGAGCZZGAAZCZCAAAAGCACAAGPGPCAZGGGAAAAAAAAGGCCCPCACPGCCZGUCPAAGCZUCAACCUGAAGPGCAACAAAAAAAGCZCAGGCPGAAAAAACACACZGCAGCPGPGCGAAUAAAAZCZGAACAGGUUGAPGAAAGGCUGCGCGCAAGZGGAAAAUUAAAACCPCAAZZGCACCGAAAACAGCPPCACPGGAACAAAACAACCZGCAGCGCGCAGCCAAACAAPGACCAAAAA	UACGAGGPUPAGZACCZGCPCCPAZPAAZPAGAAAAACAACACUZPGACPGCUUGAGUGGGUGCZGAAZPGCGUAGAAAGGGGCZPGGZPUZGGZGCPAGACCCZGCZCAPACZCZGAAAAAGAACACPGPAAGGPGUAUAAUGCGGCZCCAAZZZCAUACAACCGCGPPPCAZUGPGCPGGGAAAGPGGCPGCGCAAGCGGAGACAACAAACCGCAAZGCGAGACAAUAAACGCPAAGCPGUGAAAGGAGGCZGCAGGCGCZGCCZCCCAPCUZAZCCAUUAC	AACAACPCGGAPGAGUZPGZGZGUGCAAZGZZAAGAAAAAAAPPCPACZGGCAAAAAAGAAAGCCPAAZGCGAAAUAAACGACGCPAAGCACPCPCZPAAUZGCUCGGPACAAGGPGAAAAAAAACACZCCAAZGZCAAGGAAAAAAGPCPCAGPCCAAGAUUAAAAGGZCAAGUZCCGAGCPUAUGPAPGUUCPCAAGPAGAAACAAACAACUZCACZZZGAAAAAAAAAACPPPAACZPGGAGUAUUAAGCZPGAAGZGAACZUZCUAACZUCCGZGACAAU	AAAAAGGUGGGCCGCACPGCZGGUZGAAGPGCGGAAAAAGAAGCZCGAGCPPAAAAACCAGAZZGCAAZPCGAAGAUUGAAACGZPAACPACCPGCZGGAUGCGGACGGAPCAZGCZACAAAAACAAPGCPAAGPZPUAUUACUGGCZPZCAAZCZGAAAAAAAACACPGPAAZUCCGUCCGCAAACCCCCPPAZPAAZPZGCGUGAAUGUACPZPAAGCGGAAAAAAAAAACCGCACGPPGAACGAAAAAACZZCAAZPUZZGGGGGAAUGGCCCACCACACA	AGACCGGCUPAACAAACPCGZGAAGPACGCGPACCGACAAAAZCGCAACPCPAAACGAAAAAZGZGCAZGPGGGCAAAUAUACZCPAAZCUUCPCGZGAAAGZGZGGUCZGAAGCCGGAAAAGAAAACGGCAACPGCGCAACAUAAAGCZGAAGGZGAAAAAAAAGACPCCAGCPGACCPCPCAAACGGZCUGCGCAACZGCAAAAAAAACAGCPGAAGCZGAGCACAAAUACPGCAACPCGUUUAUUUAGGCGZGAAGCGCAGPCCGAAAGUUZAGCCAAAAA
8	G-CPlacement	12	ZGZPAAAZPCPC	CPGCAAAGCZGA	ZGCPUGCZGCPG	GCCPUAUZGGCA	GZZPUAGZPPCA
9	TheSun	258	ZGPUGPCPZZPACAZPPZCCGZCZCPAGAGCPACGCZCGPACCZCGPAAGCGZGCAAAZGCAPCGPGCCUACGGCZAACGZGCPAAAGCCAPCPZUCPAUAZGAPCUZGZGGCAAAGCGUCCZPGZZGAAPPCZUAPGGCGCAAGCPGUCGGAPGPUAUZCZUUACCGCZGGGAZGCAZAPGCCGACUCGGCUAZUPGCPAAUGPZGZGPGCCPCAUZGGCAAZCPPZCUGACPPACPGGCCGAGACGGCAACZGZZG	ZGZUPCAGPZPAUAZPZCGAUGZPCPAAACGPUCPGCAZPAAAZPUGUACZGZCGAAAZZGCPGCACGCAUUGCGUCAGCZCPPAACZGZCGZZZAGCAAAGCUPAAPPCPCPACACZCAGPAGCCZACCPGGCAGUZCGPGCAAZPGACPPGGGCAGGGCCCAGZZGCZPAAAZGPACPACAZGAAACPUGCAUZGZCPAAAZPGUZPGCZGGAAACCPGAACZPCZPAAACCZUZGCCCZGAUACPGGAAGCPPGG	ZPPAGCGCPAPAAAZUZGAACGCZZPUCAGCZAZGCGCPGCAACZGCAUGCPPGCAAAZGCAPGPCCCGAUACGGGAUZCZGCPAAAGCPAGCCCGZPACUZPCGAAGGCZGCCAACZCAZZGGZPGAUACZPCUGCPPGPGAACCPCAZGCCPZPCAAZPZGAAGCPGZGCAAZGCAPPGPGPZGCUPZCZAACZZGCPAAAGCPAGAZCCGCUCAGCGGAAPUCZGCCAAGCZAPGUGZPZCACPZPCUUACZPGC	ZPZAGPZCGCGUAACGCGUAPZCPZPACACPPACPAZCCGGUACGGPACUZGZZGCACGCCUPAZZACPAAGZGUPAAPUZGGCAAAGPZAGCCZZGCAAUGCPPCAGGCPZCAAAZGPAGCPGZGGAAGCCPCGUZGCZCPGAAGCGACPGAGZGACACPCUGACZGCGCAAAGCPUCGPGCGGAAUCCGCAUZCGZGCAACCPPCZGGGCZGAAACPGCUGCCPZZGACAGCZAGZZCGGPGAGZCCGAAPPCPGC	ZPCAPZCPGCPAUCZGCZUCGPZGZPAAAZGZAPGPGZGCAUAGCPCAGZCZPCPGAGZZCGZCPUZZGAAACPPACCZGPGPPAAAZGGACPAZUGCAGAGCAPGAUZGCCPAAACPGACCGPGAPAUAZUCZAUCGGCZGAAAZGGACGZCCZGGGACPGGACPCGCCPAAAGPGACPAPPCPAUAZGZZAAUZGCZCAAAGZPAGCACAZGAAACPUGAAUGCZPCACCZGGUCCGGPUCGCAGAZCAUCGGCCP
10	FrogFoot	45	AAAAAACAAAZPPCAAAUGZZPCPPGGAAGCZZGZPZPAAAZPZP	AAGAACUAAAZPGCAGCAGCZPZPGCCAAAGCZPZPCPUAAZGZP	AAACCAAGAACPPGAAUACZZGZPGCAGAAGCZPZPCPAUAZGZP	AAAAACAAAAZPGCUACUGCZPCPGCAUAGGCZGZPCPAAGZGZP	ACAAACCAAAZPZCCCAUGPZPZPGAAGCAUCZPZPZPUAUZPZP
11	InfoRNAtest16	36	ZGCGZGAZGCPCGGPAGCUZCCGZAGCUPACPCGCP	ZGZUPGAZGCZGACCUAAAGGUCPUGCAPACZAPCP	ZPGACPAGCCPUCZGACCGCPGAZAGGACAZGUCZP	ZZPGZGAZZZPPGZPAGAUZPCZZAPPCPACPCZPP	ZGCGCGAZGCCPAGPAUAGZCUZGAGCAPACGCGCP
12	Mat-Martian2	213	GPGZGAAAPCZCAGACGCCGZZAAGCUUGZUCGAAUUAAPCAAGCPPCGGCGAGAZGGCGZAPGAAUAGCGAPGGCGAGGUGPCAAAAACAGZCACCUGCCZUCGAAAZGCGCUGCGZPCAGAAAACAACUGZPCGACAGCGCPAAAAAAZUPCGCCPGGAGZZPAGCCUGGGUGAAAAGAACACCCAGACGCUZPPCAUUGCCZUAAAPGGC	ZCCGAUAACGGPAAGGCGAUZUAGUGZPPZGCAAACACCPZZPCAAPAUCGCAAAGCUGUCPCAACCAAGCCZUZGAGCCGPCUAGAGAAAAGZCGGCCPAPGGCAAAZGCPACGGCCGZCAAGAUAAAUGPCGGCACGUZGCPAAAGAAGZGACAGCAAAZGUCCAGGGACCCGAAUUGAACGGGUCCGACUGGACPAAAGGPAUAACUZCC	CZZCAGACGPPGAGAGPCCCCACGUGCCPCUAAUAUAAAGZGGCAUGGGGZCAAAGZCAACCPAAAAAAGGPCAGCAGGGUCPUAAUGAAGAZGACCCGCUGZCCACAZGZCGCZPCZPAAPAAACGCAZUUZPGZAPGCGPCPAAAAGCZGGUUGPCAAGGZCGCCPCGCAGCGGCAAUUACGCUGCGAAZGGCGPCAGCCAZCACAAGPUG	CPZCAGAAGPZGAGGZCUUPUZAAUGGUGGZCGGAAUAPCCACCAPAZAAGPUGAGCZGCGCPAAAAAAGUGCGACGCPUZGUCAAAAACAGACPAZGGUCGCACAAGZCAAPUGCZPPGGCAAAAAAAGCCZZPGACAZUUGPAAAAGAZGCGCPGCAAAGUZUUZGCPAAZGUACAAAAAACPUUZGAUCPAAPACAAAGCGCUAAAGCGC	GGPGAACACZCCAAAZGUUGCCAGCCAGCCCGAUAAGAGGGCUGGGGCAACPAGACGGCCACPACAACAGUUCZCZUGCGZCCCAAAUUACGGGPCGCPGPGAACAACZGUUGZGGGUGCPGACGCAAACZGCACCACPCAACPAAAUACZGUGGCCGAACGAGPAZCPGPPCZCAGAAAGAGPGZZCZAUGPUZCUCAAAGCGCUGAAGCGC
13	square	67	ZZUGCCAGZUGACCZUZCGCZUUGUCUUUGACAAPAAGCGCGPAPGAAAAGUCAPCAAAAUGGCAPP	GCCGUGGAGAGCUCGGZCUGGGCAGCAAUGCUGCCAGAACAGPCCGCUGAAGCUCUAAAGCCACGGC	ZGAGCAACCGUGGPGAGCGGZUCUPCAACGZAGAPUUGACCGCUCZAAACCCACGGGAAAUUGCUCP	ZGCCGPAUUCGZCGUCGUZUZPCUUCGCAGAAGZPGAAAAPACGACUUCAGPCGAAGACUUZCGGCP	ZCGGGCCPZGGAPGCCZGUPCPGCGZGAAPCGCZGAACAZACPGGCGCAAZUCCPZUAAAGGCCCGP
14	Sixlegdturtle2	98	AAACAZPAAAGCAAGAGCAAAZGAAAACPAAAGCAAGAGCAAAGCGACCGCAAAZPAAAGZPCAAGCACAAGCAAAZPGAAAAAAAAAAACAAACAAA	AAAAUZPAGAGCAGAAGCAAAGCACAAGCAAAZGAAAACPAAAGCGCAAGCAAAZGAAAACPAAAGCAACAGCAAAZPAAAAAAUAAAAGGCAGGAAA	UAAAGZPGGAZGAAAACPAAAGCACAAGCAAAGCACAAGCAAAZGAAAACPAAGGCAAUAGCACCZGAAAACPAAAZPAAAUAAAAACGAGAAAAAAA	UAAAAZPCAAGCACAAGCAAGZGAAAACPGAAZGAAAACPAAAGCAGAAGCAAAGCACAAGCAAAZGAAAACPAAGZPAACAAAUAAAACACACAAAA	AAAAAZPUAUZGAAAACPAAAGCAAGAGCAAAZGAAAACPAAAGCACAAGCAAAGCAAGAGCAAAGCGACCGCACAZPUCAGAGAAAAGGAGAGUAGG
15	SmallandEasy6	30	ZPPGCAAAAAGCAAZGAGAAAAAAACPZZP	ZPPZGAAAAACPCAZPAGAAGAAGUZPZZP	ZPPGCAAAAAGCAAZPUUUAACUCAZPZZP	ZPPZGAACCACPAAZPUCCCGUCUAZPZZP	ZPPGCAAAAAGCAAZPAAAACAAAAZPZZP
16	Fractile	105	UAAAACAAACAAGCAAGAGCAGAZPUAAZGAAAACPAAZPUGAZGAUUACPAGAZPAAGCAAGAGCAAAZPAAZGAAAACPAGAAAAAAGGGGAGGAGGAUAAGA	AAAAAAAAAAAAGCGCGUGCAAAZPAAAGCACAAGCAAZPAAAZGCAAACPAAUZPAAZGCAAACPAAAZPAACGUUAUCGAGCAAAAAAAAAGAAAGUAUAGGU	ACAAAAAAAAAGGCAAGAGCAAAZPCCAGCAAGAGCAUZPAGACGGACACGAAUZPAAZGAACACPAAAZPCAGCAAUAGCACAAAAUAAAAAGAGAAUAAAGGU	GAAGAAAAGAAAGCAAGAGCAAAZPACAGCAAUAGCAACPUACZPAAAUZPAAAZGAAGCAGAAGCAAAZPAAZGCAAACPAAAAAAAAAACCACCAACCUCAUA	AAAAAAAAAAAAGCACAAGCAAAZPCAAZGAGAACPAAZPGAACCUCCUGGUAAZPAAGCACGAGCAAAZPAAZPAAACZPAAGAGAAAAAUUAGACAGAGAAGG
17	SixlegdTurtle	105	AAAAUZPAGCGZCGACUGPGAAAGCAAGAGCAAAAZGAAAACPAAAAGCAGAAGCAAAAGCAAGAGCAAAAZGAAAACPGAAAZPAAACAACUACAACCAACAAA	AAAAGZPCAAAZPGAAGZPAAAAGCGACCGCAAAAGCACAAGCAAAAZPGACGZPAAAAGCAACAGCAAAAZGAAAACPAAAAZPCAACAAAUUAAAACCAGACA	AAAGAZPAAAAZGAAAACPAAAAGCAAGAGCAAAAZGAAAACPAAAAGCAAGAGCAAAAZGAAAACPAAAAGCAAAGGCAAGAZPAAAUAAGUGAAAGGAGAAAG	AAAAAZPAGCAZGAAAACPAAAAGCACAAGCAAAAGCGACCGCAAAAZPGAAGZPAAAAGAUUUUUCAUAAGCAACAGCAAAAZPAAAACAAACAACUCAAAUAA	AAAAAZPCCAAGCACAAGCAAAAZPGAAGZPAAAAGCGACUGCAAAAZPGAAGZPAAAAZGAAAACPAAAAGCAAGAGCAAAAZPAACAAAACAACAACCAUUAA
18	snoRNASNORD64	67	ZCCCGCAAAAAGZCAAAACZGAAAGPUPGAAACAACUAAAAACZAZCACAACPGCAGPCAAGCGGGP	ZCAZZGAAAAGZGCAAAACZGAAAACGPGAAAAAAAAGAAAACZCGUGAACCPGAAGCPAACPPUGP	ZZUPACAAAAAGPPAAAGCPGAAAGGCPCAAAAAGAAAAAAAGZGCCACGACZGAAZZCAAGUZAPP	ZCGPPGAAAAGCGGAAAACPPAAAGGPGCAAAAGAUCAAAAAGCZCCACAAZZGAACCGGACZZCGP	ZPGGPCAAGAAZZPAAAAGCGAAAZCUPGAAAAAGUAGAGGCCZAGPAAGACGCGAZPPGAGZCCZP
19	ChalkOutline	104	AUUAGZGCZCCAZPGUAUACZAPUGAZUGACGPAUCUZCGCAPACPPGCGUGGCCGUCZZGAPGCCGAACACGGACZPGCPGGAGAAGAAAAAAAAGAAAGGAA	CUAAAZGPZAGCPGCAAAUGCUZGCACGPAGUAUUUUUACZCGACACCPGUAAUCZUGGUGAPZGPGAAAACZCAPZPZCPCAGAAAAAAAAAGAAAAAAGAAA	UUCGAZZCPAGCZPGAAAACZGPGCAGCPAGCPAAAGZGCZGCACZGGZGUACCCPUCCPGAZPGPGAUUACZCAZPZGPPAAAACACACACAAACAAACAAAA	CGUUAZGZCUCZCPPUAAAZZUGPGUGCGUCPZUAAAPZGCGCGGCZCZGAUAACPAGPGCUZPCPPAAAAZZGUZPGPCPAAGAAGAAAGGAAAAGAAAAAAC	AAAAAZCZZCGCCZPUAAAZPAGGCAZACAPPCUAAAGZZGUPCCZGGCGAAUACGACCPGAPZPGPAAAAZCZAPZPPGPGAAAAAGACAAAAAAAAAAAAAA
20	InfoRNAbulgetest9	42	ZGCCCGZAGACAPAPPPZZUGAAAACAPPZZZZGCPCGGGCP	ZGGGPZZAZUPACUPCGGCPGAAAACZGCCGZGZPPPZCCCP	ZGCCGCZAPUGACUPGCCGZPAGGUZPCGGCZGCZPGCGGCP	ZZGGCGZAPAGACAPGCZGZGAAAACPCPGCZGCZPCGCCPP	ZPZUZGZAZAPACAPGCCACPAACAZGUGGCZGZPPCPAPZP
21	TiltedRussianCross	105	UUCGCZGCPCPGGAUAACCZGZPZPAZPCZAAAAPGZPZPGGPAAUGZCCZPUCZUCGAGUGAPGZPZPZPUGGAAACAZPZGCPUUACGUUAAAUUUACUAGAA	GACCAZPCGZPCGAAAUCGZPZPZPAZPPPAUAUZZZPCPPGGGCUUCCZZGAZCCGAAAACGGPZPZPCPZGAAGACPZGCGZPAACAAAAAACAGGCUAUUAU	ACCAAZPCPZPCCUAACGGZPZPCPAZPCGAAGUCGZPZPUZPAAAAZPAZPACZZCGACUGPPGZGZPZGPGAAAUCZCPZGZPGAAAAGAAAAGAAAAAAAAA	AAAAAZGCPZPCZAAAAPGZPZPZPAZPCGUAAUCGZPZPPGPAAAUZCZZPAGPGGUCGUCCZCZPZPZPZGAGCACPZPZGCPAGCAGAACGAAGAAAAUAAA	CAAAAZGCPZPZGCCACCPZPZPZPAZPCGGAAUCGZPZGCCGAAAACGGCPAGCPPCAUUZZGCZPZPZPCAAUAAUGZPZGCPCAAAAAGAACGUAAAUUAAA
22	ThisisACTUALLYSmallAndEasy6	400	ACAAAACAACAAACAAAACCCAACUUAAAAACAGACAUAGAGAAAGAGAAAAUAAAAGGAAAAAGGACAAUAAAAAAAAAAAAAAAAAAGAAGCAAAAAAAAAAACAAAAAAACGAAAAAAAAAAAAAGGGAAUAAGGGAGAGGAAGAAAAAAAGAACAAAAGAAAAAAAAAAAAAAAAAAAAAAAAAAAAAACAAAAAAAGGACAAAAAAAAAAAAAAAAAAAAAAAAAAAGAAAAAAGAGAAAUAAGGGCAGAAAAAAAAAAAAAAAAACAAACAAAAACAACAAAACCACCAUACUUCACUUCACAACACAAACAAACAAACAAAAAAACCAGAAAAAAAAAAAAAAAAACGAGAAAAAAAAAAAAAAAAAAAACAAAAAAAAAGCAGGAAAGAAAA	AAAAAAAAGAAAAAUGAAAAAAAAAAAACGAAAUAAAAGGAAAAAAAAAAGGGGAAUAUCAACCUAAAUCCAACAAAACAAAACACCAAAAAAAAAAAUAACGCAAAAAAAAAAAAAACAAACAAAAAAAAAGAAAGAGCGAAAAAAAAAAAAAACACAAAAAAAAAACAAAAACAAGAACAAAAAAAAACAAAAACGCCACAAAAAAAAAACAAACAAAAAAAAAACACAAUCAACCACAAAACAACCAAAAAAACAAAAAAAAAAAAAACAACAAAAAAAACCCCCAAAAUCAAAACAACAAAAAAAAAAAACAAAAAAACAAAGCAAGAAAAAAAAAGAGAAAAAAAAGGAGUAGAGGAGGAGCCCAAACACGCAAAAAAAAAACAAAAAAAAAAAA	CCAAAAAAAGAAAAAAAAAAUAAAACGAGCAAAAAAAAAGAAUAAAAGGAGGAGAGAAAAAUAAAUGGCCGAAAAAAAAAAAACAAAAUCACGACACAAAAAAAAAAAAAACACAAAUUCAACCACCCAAAAAAAAAAAAAGAGAAAAAAAGAAAAAAAAAAAACAAAAAAGCGAAAAAAAAAAAAAAAAAAACAGCGAAAUAAGACAAAAAAAACAAAAAAAAAAAAAAAAAAAACAAAAUAACAGAAAAAAAAAAAAAAAAAAAAAAACAGAACAGAAAAUGGGGAUAUAGGUGGAAAAAAAAAAACUCCAAUUCCACCUAAAACAAAACAACAAAAGACACAAAAAAAAAAAAAAAAAACAAAAAAAAAAACACAGCAAAAAAAAAAAAAAAAAAAA	CAAAAAAAAAGAAAGAAACAAAACACAAACCUUCAACUAAAAAAAAAAAGAGGAAAAGUAAAAAAAAAAAAAAAAAAACAACAAAAAGAGAAAAUAAGAGCAGAAAACACCAACAAACCUUGCCUUUUAAGGGAGGUUAAAGAAAGAGAAGAAAAAAAAAGAAAAAAGAAGAAAAAAAAAACAAAAAAAAAAAAAAAGGAAAAACACAAAAACAAAACCCCAAAAAAAACAAAACAAACAAAAACAAACAAAAAAAAAAAGAGCAGAAAAGAAAAGAAGAAAAGAAAGAAAGAACAAAAAAAAAAAAAUACAAAACACCACAUCUCUCUAUUCCCCUCUUCGCCCCUUUAUUUUAUUUCCGUCCUAAAAAACCAAACAACAAAACAAAAACACAAAACAA	AACAUAAAACAAAAAAAAAAAUGAAAGGAAGAAAAGAAAGCACUAAAAAAAAAAAAAAACCGCGAAAAUAAAAGAAAAAAAAAAACAACAAAAAACCCAAAUAACCAAAAAAAAAAAAGAAAAAAGAAAAAAAAAAACGAAGAAAAAAAAAAAGAAAAAAAAAAAAAAAGAAAAAAAAAGAACCAACACACAAAAUUAAACGCAACACAAAAACCUCAAACCCCCCAAAAAAAAAAAAAAAAGAAAGAAAAAAGAAAAAUAAACGCCACAACAAAACCCAAAACUACACUCAACCAACAAAAAAAACAUGUCCGGUUUUAUUAGGGCGAGAAAAGAAAAAAAGCAAAAAAAAAACAAAGAAAAAAAAAAAAAAAAAAAAAAAACACCAACAACAAAAAAA
23	Shortie4	17	ZGAAAACPAZGAUAACP	ZGAAAACPAZPAAACZP	GCACAAGCAZGCAGACP	GCAUAAGCAZGAACACP	GAUUUUUCAZGAGAACP
24	ShapeTest	104	GAAAUPAZGGCAAGCUZPACCCAAACZPAGCAACGPCPGCAZGCCGAAAAGCGGCPAZGPPAAAUZZCPCGCZZCGAAGCCPGZAAAAAACAAAAAAAACACAA	UAAAAPAZCZGAAGCZPGAAAAAAGGCZPGCAAGCPAGCGAGZPCPAAACCZGZPCAZUGCAUUCGCAPACGCZGCAACPGPGZAAAAAAAAAAAGAAACGGAG	AAAAAPAZGCGAAZCCPCGAAAAGAAGZGGPCAGCZCPZPAGCCCPACAAAZGGGCAGCCGAAAACGGCAZPZPGCAACGCPGZAAAAAAAACCAAAACAAGAA	AAGUUPAZGZCGUGCPGCAGAAAAAAGCZGCUUGPZUPCPACZCZGAAUUACPGPGGGCGCACAAGCGCAZGZPZCGUGPCPGZGGGAGAGAAAAGAAAAAAAA	AAAAAPAZGPGAAGCPGCACAAGAAAGCZGCAAZGGACZCAZGAPGACAGACZUCPAZGPCACAAGZCPAGPGCCPAACZCPAZAAAAGAAGAAAAAAGCAAGA
25	TheMinitsry	62	ZPGCAAAAZGPAAAAACGGAAAAAPZZAAAAAZPGAAAAAGCACZPAPPZUCCGAZCPGCZP	ZPPUAAAACPPUCAAAZCPCAAAAZPPACAAGPGCGGAAAUAAGCZCZZPAZGPAZZGAZZP	ZPPAAACUZPZAAAAAPGGCAAGAZZPGUUCAZGGCUUUAUCUCCPCZPPGCCZAPZPAZZP	ZPPUUAAAPGZAAAACZPPAAAAAZCPAAAAAZZGAAAAAAAACPPAZGPCZZPUPCZAZZP	ZPPAAAAUZGPAAAAAPPGAAAAAPGPAAAAAZPGAAAAACAACZPAZCZUCZZAZCPAZZP
26	stickshift	26	AAGZCCCGPCAUAGAGZGCGGGPCAA	AAZCZGGPCGAAAAACGCZCCPGPAA	AACAZCPGCPAACAAZGUCZGPUGAA	GGZCCGUZCGUAAUCCGAPACGGPAU	UUGCAGGZGPAAAAAZCAPCCUGCUU
27	U	57	AAAAGUPGACAPAZUPGACAPGPGUPGGCAUCGGCCZACZCZGCZPZGUCZAUAGAG	AAAAAGCCPGACUZUPACZUPPZUCCUCGAGUACGAGGAPZZPUZPGCZGGCAGAAC	GAAAAGZZUCAGACUPGAZAGUGACZAUZAACAPAUPGUCACPCZGCGAPPCAAAGA	GAAAACCGZGCZAPCGPCZAZGCCGUCZCUUGGGPGACGGCPPZCZPCPCGGCAAAA	AACACZGGGPAZAPCGGACUPCUUCZGGCAAAAGCCPGAAGZGCCZPZCCCPAAAAA
28	StillLife(SunflowerInAVase)	378	GAACZCPGACPCZPAAAAAZPGZGAACZCCZAAAPGGPGAAZGZCPUAAUUZGPCPCACPCCGUUACGGZGCAZGCUGAACAACAGCPAAGAPCPCUCACZGZUCCPPCCCACAGUGCAZGCPGGPGCGGCGCCAAAAACGGCGCAZGCCCAAAAAAAGAAAGAGCCZAAAAAACCACCUAAAGAAACAAAAAAAAAAAAAAAAAAAAAPGGCAAAAAAAAACAAAGGGCPCCCGGAAAUCCGGGUCGCZCCZGCPUGCACUGUGGGZZAACCPCUCGUAUAGZGGAACGCAACAAUAUUGCGAAZGGUCGAAAAGACCPAAGPAGCGAUAGGCUZCAAZCAPCAGAGGZUGPAAZGPZGAAAUACPZCPCZGPGAAA	AAAZCZGUAZGZPGAAACACZPCPCAZGCPGCAGCZGCPAAZGZCCAUGUAGGPCPAAGCCGPAGAZCGGCAAGCPCGAUCUACGZGCAAGCPCGAAAAACGZGCACGUZAUUZGGCCCZPPGCCGUGCCPCZCACAAAAGPGZGUZGCCGAAAAGAAAAGAAAGZZGAAAAAAAAGGAAGAAAAUGAGAAAAAGAAAAAAUAAAAGGACPPCAAAAAAGAAACAACGGCPPGZUPCGUAZAPCZCGCACGGCZZPGGGCCPAAUPACGAAGZUPAGAAAUUZAPCAAAPGGPAAGAAZCCZUAAPGPCAAUCAGUGZCZAACGUZGAAGUACPACGAACUCCZCACAPGGAGAAZGCUCGACCAGAGCPACPGPAGA	UGGCZGPAAZGCZPAGAAAZPGCPGAGCCCGGAACGGGCAUZGCPCAAAAAGZGCPAACGCGPAAAZCGCGAACPUAPAAAGAZUAZGCAGGGPGACUAACZCCCACGZPGAGUGGUCPGUUCZUZUACCPCCGACGAAACGGZGACPGCCAAGAGAAAAAAAAGCGPCAAAAAAAACAAAAAAACAAAAACAAAAAAACGAAAAAAAAZCGCAAAGGAAAGAAAGGGCZGACPUCAAAAGAZGUAGUAPAPGAACZGACCACUCZPCGCAPCCUCUAGAGGAGGZCACPZCPAAAGGZGPZGCAGUCCGACUAACGGACAAGCPAGAGAAGCUZGCAACUGUGAACGCACAGAAZCCGCGCUAAGCGGPAZCPGAUA	CUUCGCPUACPUZPACAAAZPAZGAACZPCZAAAPGZPGAAZPCUGCCAAUCAGZPAUGCCZCAAAGPGGCGGZGZCPAAAAGZGPCPAAZUGPACACAAUZCAPAZCGGUCCZGGCCGUAGUGGUCZGZGPZGAAUAAACPZCPAGZPGCAAAAAAAAAAAAACPGGGAAAAAAAAAACAAAAAAAAAAAAAAAAAACUAAAGAAAAACCZGAAACUGACAAAAAGCZPCCGCGCAAGAGCGCGACPGACCACUACGGCCPGGACCGPAAGUCGGUAGAGCCGACAAGCGGGAAGAGCCCGCACGUZCGAGUUACGPACAAGUCUZAAUAAPAGACAAPGZUGUUGACAPCZAAGGUGCAUAAAGCACCAZGCGGUA	AGAGCPGAUZGCCGCUAAACGGCPUGZGAGCAAUGCUCPUAZPGCUACAUGAGCZPAAZGPGCUACGCZCPAACZAGCAACAAGCUPGGGCGZPUAACAAAZPCGUZUAPUPGPGCCCPACGCPGGCCCZGUZPAAGAACZPACPAZGGCPAACACAGAACAAACGZZACAAAUAAAAAAAAAAGGAAGAGAGAGAAAAAAAAAAAAAAPPCGCAACAAAAAAAAAZGCCPCPGCAAAAGUGCZGAGGGCCZGCGUZGGGCZCZAZUAPAAACGAGCAAGUCUCGUGAZPGCGAAAAACGCZPAAGGUGUAUAGAACACCACGGACGAACAACGUCCAAZCGAPUGAAZUCGPAAZZGPACAAAAUZCPPUCZGCAGA
29	Quasispecies2-2LoopChallenge	105	AGAAAZPGCGCGZGAPCPAUGUGUZGZAAPCGCCZGZZAACGAAGAAPPCPAZPPZAACGCZZCAAAAAGPPAAGAAPZZPGCZPAAAAUAAAUAGAAAAAAAAA	GAACAZGCPCPZGAAACCAACGAUGGUAACPZGAGPCGAAZAAAPAGCGZCAZPZZCAPAAZGCACAAAGCPAAZAAPPZPZGCPAAAAAAAAAAGACAAGUAAG	AAAAAGPCPGGPGCACCZZCAAGPPGGAACZCCUZGPGAAZAAAPAACZCPGZGCPAGZAGZZGAAUAACPPAAPAAZGCPZGZCAAACACCAAAAUCACAAAAA	ACAAAZGZPCZGGAAGGZPGAAAZPCCGGCCPGAZPGPACZAAAPAAZCZPAZPGPAAPAAZGCAACGAGCPAAZAGZCZPZPCPCACAAAAGCACAUAAAUAGA	CACAAGPZGGAZPAACPCGAACACGZGAAZPUCGGPGUAACGCAGCAACZCAZGZPAAZACPGCGAAAAGCZAAPAAZPCPCPZCAACACCGCACAUACAUUACA
30	Cornerbulgetraining	31	GCGCUAZGACCPAUAZGGUCCAAAPUAGCGU	GGCAAPUCCZGGCAACCPGGUUAAAZUUGCU	AGZPUPPCCUGZAUAPCAGGCGCUZZAZPCA	GCZGGAGGPGPGUAACZCZCUACACUCCPGA	ACGCAGCCZUUGAAACAAPGAUAUGCUGCGA
31	Spiral	102	UAAAAZZUUCGGCCPGUCGGAPGACCAZCGZUPGUGAGGAPPAGGAPPAGCAPAAUUAAUZGCZZCCZZCCCACZPCGPGGUCZCCGCZGGCCAAPPACAAG	AAACAZGPPAGCPGCGUCGGUCCCZPACZGCAGGCGUCPAGZGUZAGPAGZGCPAAAAAZGPCZCPAPCZGCGCCGCPGZPGGGCCGCGCZGCZZCPAAAAC	CAAAAZGUPCPGGCAGAPAUGZAUUCAGCPAGAGCZAGCAZGACAGPGACZAPGAAAAACZPGCZUGCPGCPGCUUZGCGAAUPAUZCUGCCZZACPAAGAA	UAAAUGZPZUPAPCGGACZGUCGZPAGCGPAGCACGACZAPPAGCAPZAZCAZGUACAUCPGPPZGCZZPGCGUGUZCGUZPCGCPGCCGZUZPZPCCGAAC	UAAAAGGZCACZCUAGAGCCAPGAGCUAPAGACCGGAPPCAPAGCAGCUCZCGGAUAAACCPGGCGCZUZZCCGGCUZUGCUCZGGCCUAGPGGPCCAAAAA
32	InfoRNAbulgetest	122	AAGCAAAAUAAUAACACACAAAAACUACUZPPGAAAAAACPPGAAAAGZPGAAAUZPPAGZZPGACZPGAUAAACZUPGGCZAPPAGZZAPACAACZAPCAAAAACZAZGAAAAAACZAZPC	GUAGGUAGAUAGUUGAUCAAGUAAAAAAAGZPGAAAAAACPPGAAAACPPCAAACZGGACZCZPAZCPGUAAAUCZAGPAZPAGPAACCAPGAAAGZAZGAAAAACZAZGAAAAAACZAPCA	AAGAUAAAAGAGAAGAAAAGAACAAAUAAGZPGAAAAAACPPGAAAAGZPGAAAGCPPCAZGCPACZPGAAAAACZAPGAZGACPCAZZAGCAAACZAPCAAAAACZCZGAAAAAACZAPCA	AAGAUAAAUGAAAAAAAAGAAAAAUAGCGGZPGAAAAAACPPGAAAAGZGCAAAZZPGAAZGZPCAZGCAUCAAGCAPUAZPUCPAACZAPPAAAGCAPCAAAAACZAZGAAAAAACZAPCA	AACCGAAUAAAACCUAAAGGAAAAAAAAAZZPGACCAAACPZGAAAACZZCAAACZZPAACZGCUGZPGCCGAACZAPCUGCAPGAAZPCPGACAGPAPGAAAAACPAZGAAAAAACZAPPA
33	Worm1	45	AGAAGAAPGCUPAPACUZPUCPACAUUAGCZGGZPUGAZUZUGGZ	AAAAUGAZGCUPAZACACPAZUUGCAUACUAPAZGAGGPAZUGCP	AAAAAAACUPAGAZACACGACPACGAAAGAZGACGGGGPACUZUG	AGAAUAAZUGACAZAZAZPGAPACAAGCGAZUAZPAPAPGGGCAP	GAAAGAAZAGUZAZAGAZPAGPAGCAAACAZCAZPGCAPAPACAP
34	justdownto1bulge	96	AAGAAZPPGAZPGGPUAUCZCCZPAZPPUAUAZZPACZUZPAAAUZPGCAZPGACAACZPAGCGAUUACGCAGCZPCAAAAAAAAAGAACAUAGAU	AAAAAGZPGCZGCGGAUAACCGCPACPPUUACZZGACZAPCAAAUZGCPUZPGGGAACZPCZPCCAUAGZPUZGCPUAAUAAACAAAACACGAACA	AACAAGZPGAZGPGPAAGAZCZCPAZPGAUACCZPACZAPCAAAGGPGCAZPPACGUZZPAZPGAAAACZPCGCZCAAAAAUAAAAGGCGAAUAAA	AAGCAGZPGAZGZZPUGACZPPCPAZPGAAAACZPACZUPCAAUACPPGACPGAAAACZGAGCGAAAACGCACZZGAAAAAAAAAGGAAGUAAGUA	AUACAGZPGAZGCGGAACACCGCPACPGAAUCCZGACZAPCAAAAZPGCAGPCGACUGZCAGCPUAUCZGCAGCZPCGAGAUCAUUUACUUUAUUA
35	IronCross	123	ACPGUZPGAAAZPPAZGCGCAGCPACPGAAGACZGCZZPAGUCZGAZPGCAGACZPAZPCGCAGZPACPGGUAZPGCZGCACUAGCPAZPPAUAZZPACZPAAACZPACZPAUGZPGUCZGAU	AGPGUZPGAAAZPPAZPPAAAZZPAGPGGAAUCZCGZZPUAAGCPCZPCAAAGGZPAZPPAAUZZPAZGCACAZPGAZGCAUAAGCPAZPPAACZZPACZPAAACZPACZPAACZPGUCZCAA	AGCGUZPGAAGZPPAZGCGCAGCPUGCPAUUAZGCAZZPAAACZGAZPCUUAUGZPAZPPUAAZZPACPGAAAZPGAGCGUCAUCGCAZPPUAAZZPACZPAAACZPACZPUCAZPGUCGCAA	AGZGGZPGAAAZPPAZGCGCAGCPCCPGACAACZGAZZPGACGZPCCPGAAUACZGCZPPAAAZZPAZPCAAAZPGAZPGCAAACZPCZPPCAAZZPACZPAAACZPACZPGAAZPGACPCAU	AGCPAZPGAAAZPPAZGCGCAGCPGGCGAAAACGCAZZPAAAGCPAZPGAGACCZPCZPPAAAZZPAZGCAAAZPGAGPGCUCACZCAZPPUACZZPACZPAAACZPUGCCGCAGGCAZGCAU
36	loopsandstems	151	ACCCCCPAACUZAGAZPZGAAAZPCPAAAZPPGAAAAAAAAACZGZGCCCAAAAAAACACPCPGAAACZZPAAUAZGGCCCUUAAUUUCGCCPACAZGZPAUAZPGAAAAGAAACZPAAACPZPAAZGAGUAAACPAAUPAGUUZGAUCAA	AAUCCZCUPCPGAAAZPPGAAAZPPGACAZPPGAAAAAAAAACPZGCAAAAAAAGAAGAGCPZGAAACZZPGACACZGGAGAAAUAAAGCCPGAAACZZPUAAZPGAAAGUAGACZPAAACZZPAAGCAAAAAAGCAAACZGZAGPCUUCA	AAAAAZCCCZGCUGCZPCPAAAZPCPAAAZPGCAAAAAAAAACGGCPAAAAAAAAAAACZGCCGAAAGCZPAAAUZCGCAAAAAAAAACGCGPAAAZGZPAUACPGCAAGAAAACZGAAAZGZPGAZGAAAAAACPAAAGCPGGGPAGAAA	AUAAAZGPCACCAAUCPPGAAGZPCCACAZPPGAAAAAAAAACPGGCAAAAAAACAACAGCCZGAAACZZPAGAAZZGZAGAAAAGAAAPCPPCCAGGZPUAAZPCGAACUAAAGZPAAACZZGAAGCAAAAAAGCAAAGGUGZCPCAGUC	AAAAAGGCCCCGUCAZPCPAAAZPCCAAAZPPGAAAAAAAAACGGPGAAAAAAAAACAACZCCGCAACZZPAUCUCGCCAAAAAAACAAGGCGACAGGZPCAACZPUACACCCCZPGCAGZGZPAAGCAAAAAAGCAAACGGGGCCAAAAC
37	WaterStrider	103	AAAAAZPGCGAAZUZPPAZPGAAAACZPZPCGACUGZPZZPAAAAAZPZPCGAUAACGZGPCAUAAGZCAPZPAPAACGAZPAAGAAAGAAAAAGAAAGAAAC	AAAAAZPGZCAACGZPPUZPGAACACZPZPGACAACZPZZPCUAAAZPZPGCUGUGGCZCPGACUACZGUPZPCGACGPAZPAAAAAAACGAACAAAAAAAAC	AUACACPAZPGUCPZPPAZPGAUAACZPZPGAAUGCZPZZPCAUUACZGPGGAAAACCZPACAUAAGUZACPGZGUAZPGZGAAAAACAAAAAAAAAAAAAAA	AAAAAZPAZPAACGZPPAZPGAAAACZPZPGAAAACZPZZPAAACAZCPPCGAUAACGZPZZCUAGPPZAZGPCGACZPAZPAAAAAAAAGAAGAGAAGGGGA	AAAUAZPAZPGUCGZPPAZPGAAAACZPZPGAAAACZPZZPAAAAAZPZPPGAAAACZZCPGAUAACZGAPZPCGUGZPGZPACCAAAAACCAAAAAACAAAA
38	TheTurtle(s)Move(s)	316	AAAZGAAGACPAAAAZPGCCGGPCUGGUUUUUUGZCCGGCZPGAAAGCPPAUAACZZGCAAACAZZGAAACCPPACAZGCGAACAUAAAUCGCPAAAACZPAAAGCAGAAGCGAAAACPGAUGACZGAGAAZPCCGPAAAGAACZCGGZPAAAAGZPGACAZPCAAAAAZZZCZGAAAAZPGAAAAAAACZPAACZGCAACAACACPGAAAZGGGPCUAAAUZCCCPAAAGGCGUAAUUCGCCAGCPGPPPAAAAAAAAAZGGAAACPCAAAAZGCAAACPAAAACAPPGCGCAAACAAAAACGCZZAAAAUAZPG	AAAZGAAAACPAAAACPUCGUCZPAAAAAAGGCZPGACGAZGCAAACGZZAAAAGPPCGAAACAGCPAUAAZGCACGGUZCCAAAAACAGGPACAAAACZPAAAGCACAAGCAAAAAGPCAUAAGZCAGAACPACCCAAAAUAAGGGUZGAAGUZGCUAGUGCPAAAAACZZCZZAAAAZPGAAAAAAACZPAAGCPAAAAAAAAZGCAAAGCGCCGACAAAGGCGCAAACCZZAAUAAPPGGAAPPGPPGAACCACAAAZPAAACZPAAAAAZGAAAACPAAAAAAZGPCGCACAGAACUACGZCPAAAUAAZPG	AACZCGACCGPACAAZGCGGPGAPAAAUAAACGZUCZCCGCPAAAACGGCAACUCGCCGAAAAAZPPUUCAZZPUAAGCGZCGAAAAAAGPCGCAAAACZPAAAZGCAAACPAAAAAZGCAAAGGCPAAAAZPPGZGAAAUAAACPCZZPAAAAGPGAAAACZCAAAACCPGGCCGAAAZPGAAAAAAACZPAAZPCAAAAAAAAGZPCAACCZCGAAUAAACGPGGAAAGCZGUGAGUCPGCAAGGCCZGAAAAAAAAAZGAAGACPCAAAAGCAAUAGCAAAAAAGGUGCGGACAGAAAAGCACCAAAACUZPG	AAAZGAACACPCACAZPGUCGCGCAAAGAAAAAGCGCGACZPCAAACGCPAAAGAZGCGAAAAACPCAACAGZGCAAGPZCGUGAAGUUCGPZCAGGACZPUUAZGAAAACPAAAAAGCPAAAUZGCAAAGZGCCCGGAAAUGACGGGCPAAAACPGAAGACZGGAAAAZGGPCCAAAAZPGAAAAAAACZPAAGCGAAAAAAAACGCAAAZZGPGAAAAAGCZCPPAAAGCZCGAGCAGPGCAGGGZCCPAACAGAAAAZGAAAACPAAAAAZPAAACZPGAAAAAGGGGPCAAAAAAAAAZCCCCAACUAAZPG	AAAGCACAAGCAAAAZGAGGZPAPAAAAAAAAAZUZPCCUCPAAACZGPZAAUAAPZCPAAAAACPCAAUAGZGAAAGCACGAAAAAAGCGUGCCAAACZPAACGCGACUGCAAAUAZPAAAAAUZPAAAAZGCGPPAAAAGAAZZCGCPAAAAGZGAAAACPCAGGCACZCGCGAAAAZPGAGCAGAACZPAAZPGAAAAAAAACZPAAGCZCGPAGAGGAZCGPGGACGZGCAAAGAGCPCAACGCGPGAAAAAAAAAZGCGCACPAAAAAZGAAGACPAAAAAACZPACAAAGAAAAAGGUZPGGAAGAAZPG
39	Adenine	174	ZGPCPAPCCAZPAGGPCZZGCPPCGPAGGPGPPCZCGPCPAACAPGGCUCGAAAAAGAGCCZAZGZCGPCZZGPGCAAGCCCUGPGACZCAGGGCCZCPPAZZCZCCAGGGCZPPZZGPGUAACZCPPZZUUAPGCCCAZCGZZGUUAUPPGZCCAGAAZPUGGZAAAAZGZCP	ZCPCZAZGZZGZCPPCCPPAZZGCPPAGPACZPAZGGGCZGAAAZCUCGGAACUAACCGAGPAPGCCCPACPGGAAAUGPGGCAPGAAZUGCCZCUCCZGCZPGUZCAZPZGCGZPCGGGAUACCCGZPCUAUGCPZPAZZGCPPCAAAZZGGZZAAACPCPPCPAAAAPGZGP	CPGCPACZPZPPAZPPPPZAZCPUCZAGCCGAGAZGCGGPCAUAPCGAZCAAUUACGPUCGZCZCCGCPAZCZUGAAUCGGUCZPUAAZPGACCGCAPGPACUCGGCGGAPGCZGGCGAPAAUZUCGCCPAAUGCZUCAPGAZGPCAAAPZZZZPACAAZZPZPGCAAAZGCZG	ZGZZPGPPCGCPACZCCCPAZPCGGPAZPGPPZAGPGGZCAAGACZACGPCAUAAAZCGUPGAGPCCZCGCZCPGAAUGCPGCZCAAGGPGCZGCCZGPGAPZZCZPAZCZCGGCCCACPAACZGUGGGCAAUCGPGPAZCCGZPAAAAZGGGPGAAAAZGCGZZUGGAZPPCP	ZZUZPAZCGCCGAZZPCCZCZGGCGCACZGGGCAZGAPCZAGUAZPGACGAAAAAACGUCZPGPGZUCPCZGCGPAAACGCPGGPGAGZCCZGCGZCGCPAGCCCPGCGCZGACACGUCCAAUGGACGUGAAAUCPGCAGCGCCPAACAPGGZPPAAAACGGCGPCAAAZPAPP
40	Tripod5	38	AAGCZZZGPCAAAACGZCPZCUGUUAUUCAGPPPGCAG	AAAZPPZPCGAUAUACGZPGCUGUAAACCAGCZZPUAG	AAPGCPCPPGUAAAGCZZGZUPCAAAACGZAPZGCZAA	UAGPGCCPGCAGUUAGCZGZCPCUCGAUGZGPGCZCAC	ACPPCGZPZGAACCCCPZPGGUPAAUUAZACCCGZZAA
41	Shortie6	35	GCACAAGCAZGAAAACPAGCAUAAGCAZGAUAACP	ZGAAAACPAZGAAAACPAGCAAGAGCAZPAAACZP	ZGAAAACPAZGACCACPAGCACGAGCAZPAUAGZP	ZGCAAACPAZGAUAACPAGCAAUAGCAZGAACACP	ZGAAAACPAZGACAACPGZGAGUACPGZGAGAACP
42	Runner	116	AAAAACZGCCGCZPAAAAAZPCPAAAZGZPAZPGCAAAZPPAAZPPZZGGAACPPAAAZZPGCPCZPCAAZPGAAAZGCAZZPAAAZPPAAAZZGAAAGCPPAZZPAGCPGACAAA	AGUCAGCGCUGCZPAAAAAZGCPCCUZGCPAZPGCAAAZPPACZPPZZGUGACPPUUAZZPGCPZCPAAAZGPAAAZGCAZZPCAAZPPAAAPGCAACAGCZAZZPGGCGCAUUAA	AAAACPPZGAGCZCAUAAUGACPUAAZGUCAGPGCUAGZPPCCZPPZZGGAACPPAAAZZPZPPCZGAAUCPGAUAZZPGZZPACAZPPAAAPGCAAAGGCZAZZPACPZZUACAG	AAAAAGCCZAGCZPAAAAAZPCPAAUZGZPAZPGCAAAGZPAAZPPZCPCAAZGPAAAZZPGCPZCPAAUZGPAAAZGCAZPCAAAZPPCAAPPGAAAACZZAZZPCPGGCACCUA	AAAAAZGCCAGCZPAAAAAZPCPGAUZGZPAZPGCAAAGZPAAZPPZZCGCAGPPAAAZZPGZPCZPAAAZPGAAAZPCAZPCAAAZPCGUUZGCAAAGGCPCGZPCGGCPCAAAC
43	Recoil	85	AUUUAGCGCZAAZPCGZPAGUGGCUCGGCUCPAAPGAACCZAZGUCCGUCCAAZPAZPAPGCGCAAGAAAAAAAAAAGAACAAAA	AACGAZPAGZAAPGAACZAAGGCAAGCCAACGUUZPACAZPUCGAGGCAGCCAPGACZCPCUZPAAAUAAAACAAAAAAAAAGAA	CACAACZPUGAAGCUACPACPZCACUGPAAZCAAZGAAACPAGPAZCAAGPZCZGCGCACAZPGAACCCCAACCACAAAAUAAAA	AGAAACGCGPAAUPAAGZGCAGZCAZGAUUCPAAGPAAUZCAZGUUCPAPCUAPCAZAAZCGCGGCAAAAAAAAUAAAACAAACA	AAACACCUPGAAUGAACCGAGPUGAPCPAGCPGAZGAAACPAZGAZGZAAZCAGGACAACZAGGAAAGUAAAGUGGAGGAAAAAA
44	[CloudBeta]AnArmandaLeg10	63	AUACAGZPCZPCPGAAAACZUGZPZPPAGCAUUAGCZZPAZPCAAAAAAACAGAAAAAAAAAA	CAACGZPPAZPCPGAAAACZUGZPZPGACPAGGAZGCZPAZZPUAAAGUUAAGUCGAAUCAAA	AAAAAZPGAZPGZGAGAACPACZPGCZAZPUAAAZPPGCACZPGGACAAAAAACAAACUAAAU	AUCCCZPPAZPCPGAUAACZUGZPCPCAPPAAAAZZGZGAZZPUAAAAAAUCAAACACAAAAA	CAAAAZPPAZPGZPACAAZPACZPGCCAPGAAAACZGGCAZZPAAACAGUCAAAUAAUAAAGG
45	[CloudBeta]5AdjacentStackMulti-BranchLoop	63	ZGACCCPPGGUAACZZGZGCCGAAAACGGCPCPGCGACGACGCZGPGPAUUAAUZCZGGUCPA	GZCCCZPGCAAGAGCZPCPPCZUUGUPGZZGCPAZGUUGACPUZGGPPUUUAUAZZCGGGPCA	GCGPGCPCGUAAUCGZGZPGACUUAUGUCZPZPCUZAUAAPAGZPPZAPUAUAZUPZCZCGCG	GCGCZZPPAUUAUUZZPZGZCGAUUUCGPCPZPUZCCACAGPAZPCGPCAUACGZCGPGCGCA	ZGUCGZPPPUUAAZZZPZGPZGAUAGCPZCPZPGGCAGAUGCCZPCPUGCUAACAZGCGACPU
46	TripleY	97	AAUAAZPCPCPCZGCGPUCACZCGCZGCGACCACGCPPGZGGCZCZCPGAACGCZGPPCZGAAUACPGZGPGCZGZPAGAAAAAGGGAGGAGAAGAA	AAAAAZPGCCPCZCPZPAAAAZPZGPPGGACUACCZZPGZGPGZPPGUGAAAACACZCPCGUAAGCGZGZPCZGCZPAGGAAGGAAGAAGAAAAGAA	ACUAAZPZZGCCZZGCPCAGGZGCPCZCPAAAUZGPGPGGCZGCZCZCGAUCGCGPGZGGPUUACZCCPPGCPPPZPAAAAAAAAAAAAAACAAAAA	UAUUAZPZGZGGCZCPGUAAUCZGPPGGCAAACGCCZGCCPPZCPPPGCAACAGCZZGCZPACAUZPGCZGPZCPZPAGGGAAAAAAAAAAGAGGAA	GAUCAZPCZCZZPPGPPAAAAZZCZGCCGAAAACGGCZPPGGPCZZGCCCAUUGGCPPGCPCUAAZGCZPGZCPGZPAACAACCAACAAAAACCCAA
47	MisfoldedAptamer	50	ZPZGAAACAAZPZPPAAAZZPAZGACUACPCAAAAACAAZPAAAAACPZP	ZPPGAAAAAACPGCCGCAGGCAZPUAAAZPACAAAAAAGZGCACGACZZP	ZPPGCAGAAACPZPPCAAZZPAZGAAAACPAACAACCAAZGAAAAACZZP	ZPPGAAAAAACPZPPCAAZZPAZGAAAACPAAAAUUAAUZGAAAAACZZP	ZPPGAAAAAACPZPPCAAZZPAZPUAGAZPCGAAAAAAAZGAAAAACZZP
48	Flowerpower	102	AAACAZPGPZPCPAAAZGZPUGCPGZGPPUAAZZCPGACPGPAUAZCZGAAZZCZAUAPGPPCZGCGCPZPAGUZPZGZCZPCAAAACAAACCACCAUAAAC	CAGGCZPPPZPCPAAAZGZPAGCPCZGCPAAAZGCPAACPPGAUUCZZGAAPGCCAACGGCZGZGCAZPGCAAAGCZPZZZPUAAAAGAAAAAAAGAAAGAA	AGCCCZGCPZPGCAAAGCZPAZGCCGCZCAAAGPGCAACPCZAAUPGZGAAPACPGUUZGUZGGCPUZPCPAAAZGZPZGCPUAAACCCGAAUAAAAAAAAA	ACCAAGCCPZPGCAAUGCZPGGCCPCZZGAAGCPPGAGCZCPAACZGPGAAZGZCAAAGPCPZGGCUZPPPGAAZZZPZGGCAAUAAGACCAAAUUAACACC	CACCAZGCPZPZPAACZPZPCZGPPGCPPUAUZZGCAAZGPGCUCCZCPAACPGCAGAGCZGZZCPAZPGCCAAGCZPZGCPACUAACUAAAACCCACCAAC
49	Kudzu	101	UAUCAZPPAZAAPGZCPZPAPGCZAPPCAAZZPGUCZZPGCGCZPAAAZPAGCGCUAZPPAAGZZPGAAZGPAZAAPAZZPACACAAAAAAAAAAACAAAA	CAAUUZGPGZGAPAZZGZPAPGCZAPPCAGZZPGACZZPGCCPZPAAGZPUZGGCAAZZPCAAZPPAAACPPAZAAPAZCPAGAAAGAGAAAGGAAAAAAG	AAUAAZPPAZAAPAZCPZPAPGCCUPCGCAGZGGACZZPGCCZGPUUAZCAPGGCAAZPPAUAZZPAAAZGPGZAAPAZZPAAGAAAAAAAAAAAAAAGAA	GUCAAZPPAZAAPACPPZPAPGCZAPGUACCZPGACZZPGCCCZPAAUZPAGGGCAUZPPCAAZZPUAAZZGGZAAPAZZPCAAAAAAAAAAACAACAAAA	UAUAAZPPAZGAPGZZGZPAPGCZUPPAAAZZPGUCZZPGCGCZPAAGZPAGCGCAAGCPACAZGCAAACPPAZAAPGZZPACAAAAAACAAAAAAACCAA
50	1,2,3and4bulges	105	UAAUGZZPPUGZPZGAGAACPUAAAZPCAZGCACAAGCPAZZAPPUAGACPZPAZPPGAAUZACAZPACPGUAAGCZGAZPAAZGAAACAAACAAACUAAACAAC	AUCCUZZPPAZPPZGAAAACPCAAAZZPUZGCAACAGCPUZZUPPUCCACPZPAZPUUAAAAGGAZPAGZCAUAGGPCAZPAAZGAAACAAAAAAGCAAAAAAAA	AAGAAGCZPAZPPZGAAAACPAAAAZZPCZPCAAACGZPUZPUGCAAAACPZPAZPUAAUCAAGAZPAGCPAACAZGCAZPAAZGAAAAACUAAAAACCAAAAAA	UAAAAGZPGAGCPZPAAAAZPAAAAZGCGZGCAGAAGCPUCZUPCACUACPZPCZPUAAACACAAZPAGCZAAAAPGCAZPAAZGAAACCCUUAUAACCCACAAA	CCCAAGCZPAZPPZGAAAACPCAAAZZPCZGCAGUAGCPUZPAGCAAAACPZPAZZUAAAAAAAAPPAGCPUAAAZGCAZPAAZGAAAGAACAGACAAGAUUAAU
51	medallion	337	ZGPCZCAPPZAGPUUAAZCUPZZCZPGAAAACZPUZPCGAUGGZPCGGCGCUAGUAAGCGCCAGPGCAAACZCAZPUPGCAUCAGCZAZPACZGAAAACPGACZGAAGACPGAPCGZACGAAUGUPCGZCCPGAGAACZGUZGCAGCAGGAGCUGCPUCPCUCGUGZGGZPGCUAACZPAUPCCGAACCAUCGGZAAGPGAAUACZCAZGCGCPAAUUZGCGCPACPGGUCACZGAZGCGAAAGCPCZCPUCPAAAAZGAZGPUZCGGUAACGPCZGZCGGAAAACCGPCPAGCPUAAAZGCAGPCACUAGZCAZGGCZPUAAAZPGCCPAGPGZCP	ZPACCPAGCZCGCUUAAGCGPGCGZPGAACACZPACPGAAUCCZGACUUZGPUGCAZCPAAGCGPGUAAUCZCAZGPZCPAUCUZGPZCPGCZGAGAACPGACZGAAAACPGAGGGPPGCAUACZZCCCAZPGAACACZPAZGCCZAAAAAUPGGCPACZPAAGAZPGACPPUAGCZZGCZZPUCPAUUAZGAZPPAZPGAAAACZPAZGGZCPAUAAZGPCCPAGPGAAAACZCAZPPUAUAZZPACPACCZACGAPGGUZGACZGGAUACPGAZGUCCGACAACGGACPAZGGAAAGCCPAGCGAAAACGCAZGGGGPAACAZCCCCPCZGGUZP	ZGCZCGAGPCGUZGCAUPACGZCAZPGUUAUCZPACZGGAGGCPGACUGACCAAUAGGUCAGAGCPACAAZGCGZPCCCGAAAACGGGZPACPPCACAZZGACPCAGAAGZGACUPZCCAUAAGGPZAGAGPGAAAACZCAZGGACPAAUUZGUCCPAZPPCUAUZZPACPGAAACCZGUCCZCZCGAAAGPGPGGUGPCAUUAGZCAZGCPZGAUAACPZGCPGZPCAAUAGZPAZPAAAAAUZPGCGCCPCAAGAGZGGCGACGGAUUACCGACPUGCPUAAAZGCAZGCZCGCGAACGPAZPGAAAACZPAZPZZCPAAGUZGPPZPACGPGCP	CPPGZCAZZCZCGGUAACGPGPPAZPGAAAACZPACPCAGAAGZGAGGGGUGCAAACACCCCGCPGAAUACZGACPGZPAAAAAUZPCZGACZGCUCACPGAZPCAGCAGZPAGACPACAGAAGUZGUCAZPPAAAUZZPACPGACGUACACGUCZGAZGCACAAGCPACPCGAUAGZGGCCZGGCAGCAGCCPGGAGCGACAACGCAZGGAPPAAAAZZUCCPACZGAUAACPGGZGCGAAAGCPACCZGCCUAGGGGCPGGACGGAAAACCGGCPGGZZAAUAPPCCZGGGCPAAAUZGCAZPGUCACCZPAZGGGCGAAAACGCCCPGGPCZZG	ZPAAGCAZCCGGUAACAACCGGPAZPGAAAACZPACZGGCAACPGCPGGUPUAUAAAZACCZAGPGAAAACZCAZGPCUGAAUACAGZCPACZPAAACZPGACZGAAAACPGGUZCGUGAACACACGPAACPGAUAGCZGAZGCPCGCAUUCGZGCPGCPCAAAGGZGAZPPAAAUZZPAZCUGZGUUCACPCAGPAZPGGAAUCZPCZGGGPGAAAACZCCCPACPPACUGZZGACZGCAAACPGAZCUPGZACACPCZAGPAZGCAAAAGCPAZGCGCCUACUGGCGCPACZGACAUCPGACPGAGAACZGAZPAACCAAUUGGUUZPGGCUUZP
52	[RNA]RepetitiousSequences8outof10	80	CZGAAGAAAZPAAAGAUZPAACAAAZZGCAAAAZPGAAAUCZPUAAACAGCAAAAAAGCAAACACPPAAAAGACPGAAAU	AZPGAAAAAZPGAAAACZPAAAACAZPGAAAGAZPUAUAAAZPAGAACAGCAAAAAAGCAAAAACZPGAAGCCZPAAAAC	GZPGAUAAAZPAACAAUZPCAAACAZPGAACAAZPUACGAAZPAAAUAAGCAAAAAAGCAAAAACZPAAAGGCZPAAAAA	ACPGAAAAGZPGAUAACZPAAAAAAZPCAAACAZPGAAUUCZPAAACAAZGAAAAAACPAAAAAGZPAAAAACZGAAAGA	AGCGAAGAAZPAAUAAUZPAAGAAGZPAACAAGZPAACUAUZPCACAUAGCAAAAAAGCAAAAAUZPAAAAACGCAAAAA
53	Documentingrepetitiousbehavior	400	AAAAAAAZZAAAAAACAAZZAAAAAAAAAPZAAAAACAAAPZAAAAAAAAAZZAAAAAAAAAZPAAAAACAAAGCACAAAAAAACPUACAAACAUZCAACAAAACACPUCACACAUACZCAAAAAAAAGCAAAAAAAAACGAACAAAAAAZGAAAAACAAUZPAAAAAAAAAGCAAAAAAAAACPGAAAAAAAACGACACAAAAACGAAAAAAAACZGAAAAAAAAAGCAAAAAAAAUZPAAAAAAAAACPAAAAAAAAACGAAAAAAGAAGCAAAAAAAAGPGUAAAAAAAAZGAAAGAAAAAGPAAGAAAAAAZGAAAAAAAAAGCAAAAAAAAAZPAAAAAAAAAPPAAAAAACAAPZAAAAAAAAAPZAAACACAAAPPCAAAACAAAPPCAAAAU	AAGAAAAZGAAAAAAAGAZGAAAAAAAAAZGAAAAAAAAAZGAAAAAAAAAZGAAAAAAAAACZCAAAAAAAACZAAAAAAAAAZGGAACAAAAUZPAAAAAAAAAGCAAAAAAAAACGAAAAAAAAAZPUAAAAAAAACGAAAAAAACAPGAAAAAAGAAGPAAAAAAAAAZPAAAAAAAAAZGAAAAAAAAACGAACCCCAAACGAAAAAAAAACPAAAAAAACUZPAAAAAAAAUZCAAAAAAAAACZUAAAAAAAACGAAAAAAAAAZPUAAAAAAAACGAAAAAAAAAGCAAAAAAAAUZPAAAAAAAAACPUAAAGAAAUPGGAGAAAAAGPGAAAAAAAAACPAAAAAAAAACPAAAAAAAAACPAAAAAAAAACPAAAAAACAACPAAAAAA	AAAAACAGGAAAAAAAAAGGGAGAAGAAGGGAAAAAAAAAZGAAAAAAAAGGGAAAAAAGAAZGAAGAAAAAAZGGAAAAAAAAZGAAAGAAAAUZGAAAAAAAAAGPAAAAAAAAAZGAAAAAAAAUZZUAAGAAAAAGCAAAAAAGAAZPAAAAAAAACPGAAAAAAAAACPAAAAAAAAAZCAAAAAAAAACPGAAAAAAAGZGAAAAAGAAAGPUAAAAAAAUZGAACAAAAAACZGAAAAAAAAZPAAAAAAAAAGCGAAAAAGAAPPAAAAAACAACPUAAAAAAAUZCAAAAAAAAACPAAAAAAAAACPAAAAAAAAACPAAAAAAAAACPACAAAAAACCCAAAAAAAAACPAAAAAAAACCCAAAAAAAAACCCAAAAAAACCCAAAAAA	AAAAAAAZZAACAAAAAAZZCAAAACAAAPPAAAAAAAAAZZAAAAAAAAAZZAAAAAAAAAGCAAAAAAAAAGCAAAAAAAAAGGAAAAAAAAACGAAAAAAAAAZPAAAAAAAAAGCAAAAAAAAACZCAAAAAAAACPAAAAAAAAACPAGAAAAAAACPAAAAAAAAACPUAAAAAAAACGAAAAAAACAGCAAAAAAAAAGCAAAAAAAAACGACACAAAAAZGAAAAAAAAUZGAAAAAAAAAZGAAAAAAAAUZGAGAAAAAUGPGAAAAAAAAAGCAAAAAAAAAZPAAAAAAAAACGAAAAAAAAACCAAAAAAAAAGCAAAAAAAAAGCAAAAAAAACPPAAAAAAAAAPPAAAAAAACAZZAAAACAACAPPAAAAAAAAAPPAAAAAG	GAAAAGAPPAAAAAAAAAZZAAAAAAAAAZZAAAAAACAAZZAAAAAAAAAZZAAAAAAAAAZZAAACAAAACZZACCACAAAAZZAAACCAAAAZZCAAAAAACAZZAAAAAAACAZZAAAAAACACZZAAAACACAAZCAAAAAACAAZCAAAAACACUZGACAAAAAAACZUAAAACAAAZPAAAAAAAAACGAAAAAAAAACGACAAAAAAAZPUAAAAAAAAPGAAAAAGAAACPAAAAAAAAAGPAAAAAACAAGPAAAAAAAAAPPAAAAAAAAAPPAAAAAAAAAPPAAGAAAAAAPPAGAAAAAAAPPAAAAAAAAAPPAAAGAAAAAPPAAAAAAAAAPPAAAAGAAAAPPAAGAAAAAAPPAAAAAAAAAPPCAAAAAAAAZZAAAAAC
54	7multiloop	92	ZGPZCPPUCAAACGAZZGZGPCCACAAGGZCPCPGCZUAAAPGCZGZGCZCUAUUGPGCPZGCCPAAAUZGGCPGCPGPAAACZCZGCPZCP	CPPGZGCGCAACAGCGCPCPCGGAAAACCGZGZPAZCACCAGPUZPZGPGCGUAUGCZCPZGPGGUUAUCCZCPGCCGCAUAAGCGGCCZZG	ZPGGZPCGGCUAUCCGZPZGCPGAAAACZGCPCPCGUAUAAACGZGZGZPGAAAGCZPCPZGPZGAAAACPZCPCGAGPGGUAZCUCGCCZP	ZGZGZGPGCAGGAGCZCPZPGPGAAAACZCZPZPACGUUAACGUZPCPCCGAUAACGGZGZGCPGUAUGCZGCPZGGGCGGAUGCCCPCPCP	ZPZPCPGPUAUAAAZCZGCPGAPUGUGZUCZGZGCPCUAUUGZGCPZGPGCAAUAGCZCPZGPCGAUUACGZCPZGUGPUUAAZCACPZPZP
55	Kyurem7	102	AUAAGZPGZGPCZGCUGAAGCPPZPAAAACCZPCZCPUUGUGZGPAZPCZPGAGACAACZPUUAGZPZPGGZPZGZCAPCZPAAAAAAAGAAAAAAGAACAA	ACAUAZPZUCZPGPUAAAGAZCCPCAAUAZACPACZCACAGAGPGAGCGPZGAAAUAACPZAUACGCZGUPGZGZPGCAPZPCAAACCAAACAAACCCGAAA	AAAUAZGGCPGCZGCAACAGCPPZGAAUAPZAZAGCPUUAAUZGCAPZPZZCAAAUCAGPPAAUZPZPUPZCPZGCZAGCCPCAAAAAAAAAAAACAGCAAA	CGAACZGGCCZGGCGAUAACGCZPCCAAAGCCPAGPGCGAAACZCAGCPCZGAAUAAACPGUAAZGCZGGCGZPCPGAGCCPAAAACAAAGCACAAAAAAAA	AAAAAZCPGCCZZCGAAAACGPGCPAAAAZGGZAGCGAAAAACGCAPPCZZPACUACCZPPAAAGZZPCCPZGCPGGACZGPAAACCACAACAAAAAAAAAA
56	JF1	387	GZAGCPGZGCPCPPCZGACPCGZGAAAACPCUGAACZPUZGUUAPAZPZAAUGCGZPAGPGGGGZCZUGZGCAAUGGCPCAPGPCCCCZCACCPGAAUACZGUZGAUCGACGAUUUCGUCGAUCPCCCPUGAACAAUCAZGCZPCGCACPZPUZCCPAZPCUCAGZGAAAGCPZCPCUAUAAAAGZAGPZGCAAGAGZUCAGPCZCPGZAGGGZGUCPAACUZGACPCCCUPCZGPCGZCUGAPCUCCAACPAACACAAAAGUUZGCGGGGUZAGGAUAACCUPACCCCGAAAGCCCUAGAGGGCAACPCGZAACPGZZUZGZPUCPGAGCUCUAAAGCCZGZPCPUZGGCCAAGUAAUCACUUGUGCCPUZGCPUCZGUCUPCUAA	ZGPCZZGCUCGACPZCGAAGGUCPAAAAGCGCCGAAGPGCZAAAGCUGCCGGAGCCZAZGGGUPCACCZCGGUAAACCGPGGUGZACCCPGCZCGCAAACGPUUGCUCGGUPGAUAZACCGAGCAUACPGZCUCAAGPCZGAPGGCUCUGCAGCAPGCZCACGGCGCACAZGZGAZGUAAAAAACPAUCPCPCACACZUGPGGPPACCCGZGCGZCCGGCCACGGPCGCPCGGGUZUZCCZCAPGUGAACGCZCPGGAAGAZGPGCZGCCUGCZAUAAAAAUPGCAGGCPCAGGPCGCAACCGZCAAZGACCACCGPZGAGCPCUGGCGZPGUAAACZPGCCGZGCACZZPCUCGZAAGAPCGAGCZPPGACGAGACPPAGZCPAGU	GGPZGUCPCGCAZGPUZCAGUCGGAAGAZGAACZAACCACGAAACAPCPAGAZUCCGAGPGGPGGZUUAZCZUCAGPGPUAAPCCZCCZCAACPGAUAACZGCCCCZUCGZAAAAAUPCGAPGGGAAZGZCCAAGUGGPCPACGGAPUAZGZUGACGUGGGPGUUCPAAAZUGGGPCCUACGCGGZUCCCAPAACCGGGGCCGPCGACUUCCZPZCCZAUGCPGGPZPGGAAGUCGCZCGGCCCCGGACAZGCUCUUAAUCGAGCPGCGGGUGPCCGAAAGGZCACCCGCAAAGGCZAAAGPGCCGGCCGACAAPAZCPACGCCAGCZAGACAAAGGUCPGCGGCGGZGAPGCUPCUAAAGZAGCAZUCPAGCGZAGACAPZCCGCU	GCGCCGPPGPGAZGPUCGACGGCGAAACGCCCGAGACGCCPAAGCCUACAACGGZCPAZGUPZUPCCACCPAUUUUUZGGUGGZAPZACPAAZGCAUAAGCPACCGPGUUCPAUAAZGAACZCGGAAGCGGGAUUGCCCGCAZGPCCGAGUAGGAZGGCGAUCGGGCAAGZZGCAUCGAAAAACGAGUGCPPGAZCZGGGGZCZCUAGACCPAGCAPUUGAGAZUGCUZGGUCUAGAPGPCCCCPGPACACCGGCAAAAACGCCGGZGCZPCGCZPUAAUZPGCGZPGCPAAAGCGCACUUGCGCAACGCCGGAGAZCPACAZZAGCCUPGGAUUACCZGGCPPUGCPGCZGGAPCGUGUGZUCCUPGCZCCZCZGZCGAGCGCAAA	GCGCPCCZCGGAZZCGZCUGCCCPAAAAGCCCUGAAGZZAPAAACUGUZAAGPAGCZAZCCCPAGAZUCCGGAUGACCGGAPUCUZGGGPAGZGCAGUAGCPUCZZPCCGGCCAGUGCCGGZPPGUAZCCPGAAAGCZGGPAPGCUZCAPACAGAZUPPCACAGGGCAAAGCUPCACGUACAUCGUAGZAGCAACGCCPZCGCCGAUGUAZAGAGZGPUAUAZCPCUCUPUACAUCAGGCGPZGGCGCACZPCCCAAUGAAGGGZPZGACPGGCZAGAACUPGCCZGUCPUACZGGZUUAAPCCPCAZGGGCUCPCGPPACGZCAPACAGCGUAAACGCGUZGPCGAZCUCZCUCGACUACGAGPUGAGPACCGPAGGZAGCGCAAA
57	multiloopingfun	36	ZPUPUAGAGAAAACAGAAAACACGAZAGAAAACAZP	ZGACAAGAGAAAACACGACCGACAAGAGAAAACACP	ZGAPAGCAGAAAACAGAAAACAGAUZAGAAAACACP	CPGPAGCAGAAAACAGACAACAGGUZAGAAAACGZG	ZPACAAGAGAAAACAGAAAACACAAGAGACAACAZP
58	Multiloop	111	ZPZPAZPPGAZPGAAAACZPACZPUUAAZPGAZCGAGAACGPAZPGAGGACZPUZPPAAAGZZPUZGCAAUAGCPCCZZPACGGCGUAACUGCGCCGZPGAAAACZPZPZP	ZPZPAZPCGAZPGAACACZPACZPUACAZPGACGCAACAGCGGZPGCAAACZPACZGACAACPGUCZGUUAUCPGACGZPACPAGGAAAAAACCUZGZPGAGAGCZPZPZP	ZPZPCZPZPCZPGAAAACZPAZPPAAAUZZPACCPAAAAZGGAZPGCAAACZPACZGACAACPGAZGCAGAAGCPUZPZPAZGGCGAAUAAACGCCPZPGAAAACZPZPZP	ZGZPCZPCGGZPGCCAACZPACPGAAUACZGGZGCAUUAGCPAZPGGAAACZPAZPPUAAAZZPCZPPAUCAZZPACGZPAGPACGAAAUAACGUZCZPGAAUACZPZPCP	ZPZPAZPCPAZPGGUUACZPAZGCUAAUGCPCZZPAGAUZPPAZPGAAAACZPAZPGAAAACZPUCZGAACACPGAZGZPACCUZGACUAAACPAGGZPPUUUAZZPZPZP
59	hardY	68	CAGCACZGUZPAGPPGUGCCAGAAGGCACZZACZPUUCCAZGCGUAUGUACGCPUGGAAACPGAAAAU	AAAAAGZZUZPUCPCCCGPGUAUACZCGGGZUGZPCUGPUUCGCGAAAACGCGAAZCAGAPPCAUCAA	AAAUUCZZPZZAPPZCCGCCGAGUGGCGGPZAZPPGGCACACGGAUAAUUCCGUGUGCCZPPGCUGAU	GAAAAZCPCZZAPGPCCPCPUAGAZGZGGZCAZPPACGGGUPGAAGGACUUCZACCCGUGZGPGAUAU	AAAACZGCGZPAGCPCPGCGAUAACGCZGZGACZPUZCGGCAACGAUACCGUUGCCGPACGCPAAAGA
60	Mat-Elements&Sections	105	GCAGAGCPPACAAAGAZCCPGZCPPGCAZPAGGCPACPACZCAAAUGPGAZAGZGCCZAPGCZZAAAAPAZGGPACAAAGGZZGCACCUCUCAUUUUCGCUUUUA	AAUCAZGCGACAAAGAZCZPAZAZPCPUGCUPGZZACPAZGPUAUAZCPAZAGPPCZGUCZGZPCAAAPAZPGPACAAAGGCGCPACAAAAAAAAAACCAAAACU	AAAAAZPZPACAAACAZCZPGZAZGZCAGCAPCGGACPGUGPAUAAZCAGZAGCCGZGACGPCPAAAAPAZPGPAGAAAGAZPZPAUUUAUUCCGUUUACAUGUC	UAAACZGZPACACAGGCGCPAZAZPPZAGCAPAZZACPAZGGAAAACCPAZAGPPUZGACPZZPAAAAPAZGCGACAAAGAZPCPAAGAGGAGGAGAAAAUAAAA	AAUAAZPZPACAAACAZCPGGZGZPCZACGAPPZZUCPAZGCAAUAGCPAZUGPPZZCAGPGZPAAUAPACZGPAGAAAGAZPZPCCAAAAAAAAAAAGCAAAAA
61	Chickenfeet	67	ACAAAZZCPGAZPAAAZPAZPUAAZPGAACZPPACZAPGAZPAGAZPAZPAAAZPGAACZPGAAACU	GACCAZZAPGAZPAAUZPCZPCGAZPAAACZPPACZAPGAGCGCAGCAZPUAAZPGAACZPGACAAA	ACUAGZZCPGAZPAAAZPAZPAAAZPAAACZPPACZUPGAGCGCAGCAZPAAAZPAAACZPGAAAAA	UUACCZPAGCGZPCCUZPUZPAAAZPAAUGCZPACZAPGAZPAUAZPGZPAAGZPAAACZPGAAACA	AAAAAZPAPGAZPAAAZPAZPGGAZPAAACZZPACZCPGAZPAAAZPGZPAGUZPAAACZPGAAAAA
62	Bug18	53	ACZUZPACGAZGAAZGAACZAZGAAACPAAPGACPACPAACGAAZPGAUAPGC	ACPGZPAZGACPAACGAAZPAZPCCAZPAAZPACGAZGAACPAAZPAAACZGA	AZPUGCACZACGAAGPAAZCUCPAGAZGUUGPGZCACGAAPGAAGCCAAAZPA	ACPAPGAZPGZPAAGPAACPCZGAAGCPUAZGAZCAZPAAZPAGCZAAAUZGA	GZPACPAPPCCGAAZPAACPAZGAAUCPAAZGGZPACGAAZZCAZGAAAUZPA
63	Fractalstarx5	400	ACAAACZAGCCZCAAZGGCGAAUGCCPAAGCPGUCAACZGCAAPPZAACUAUPZZAACZCZAAUAPGPGAGGPGGCUPGCAAUAGCCACUZPAAGCGCAAAUGCGCAAGCGPGAGGZCGCAAGCGGAACACCGCGACGCZAAUCPGCGAAZPAGUGGCAGAAACCCACGCPAAZUUGGACACAAPAAGGZCAUAAGPCCGACCGCGAAAGCGGAGCGAZAUUAPUCGAAZGCGUGGGACUAAZPZZCGPGAUGCACCUAAGUGCGAZZGCAAGAGCPPAAGPGCUAGAGCZCGGGCCACAUAUGGCGGCZCGPPZPAUCAAGCCGAZPGGACZCZAUAAPGPGAAZGAPACAAZUCPAAZPCCAUACGGZPAAGZGCUAUAGCPCGACZPUCGGCAUUUC	AAAAACZAUUGGCAAGCACAAUAGUGCAAGCPCAGAGGZGCAACGACAAAGGUCGAAGPGGAUAACCZCAGGCCAAUPGCAAAUGCGGPACPAAGGGPGAAAZCCCAAZGCPAAUAZGCPAACGCGAAUCCGCGAACCCGAACCCGGGAAZGUZCCGCAAACACCUUGCACCAGUPCGAAAGZACAACCUZAACCPAGGAACGGGAACACCCGAACGCGAAAACGCGAAGUGCAAGGAAACAZGZCPUGPUUGPCGAUUACGZCAGZCZGAUAACPGPUCZGCCACACGGCPAAGUCGAAAACGACAGZCAZGPCPAAAAAGZGZCCZGAAGPZCACAAGPZCAAPPGCACAAGCZZAAGGGCGAUAGCCCAAZPACGAUAGUZPAGCPGGPCPCGAAAU	AUAAAGZCGCGUZAAGCPCACAAGZGCAAZCCPAUAUZGGPAACCAPAAAGZUGGAACGUGCAAACACGAAPACGCGPCAAAAAGPGZUCGCAAGCCGAAAUCGGCAACZGGUAAUCCPGCACGCGAUAACGCGAAGZPGAAAACZPCAAGCGAPCZCAAAGAGCCPGZGGAAGCUCGAACGAGCCACGCPAAAAZGCGACGUCCACUAGGACAAGPGZCAACPCZCAACCPCZGGCCAAACZGGZGUPPAAGCZUCAGUAPGCAAZGCZGUAGPGCPAAZCGGUGAUCCGPAACCPCCAAAGZGGACZZACPCCPCAAAAZCPUGCGPAACZGCAAAUGCPGUACPCUAAGAAGZGCACAZGAUCACPUGAACCCGUAAACGGGAAZCGCAZGPCAGGA	CACAACZUGUGCCAAGZCAACUAUGPCAAZGUCUUAGGACPAAGPCCUAAAGGZCAAZGCAGGAUUGCPAAGGCACAPGACCAAGPUUPZGCAAGPGZAAAAPCZCAACCCGCACUCGGGAAZGCGUUGCCGCPACPPGCCAAGGCZZAAGCPZAAZCGAAAAGCCCGGCCUCCGGPGUGUZCCGUUCZPPUGAAZZPGCCZCPGGGAUCZGPCUZPCCAUACGGZPCUGGCCGGGCGCAAAZGGCCCGPGAZGCPUAGAZGCPAAGCCPAAUUZGGCAAGPZZAAAAPPZCAAGCGGUCACCCGCAAZCGGGCCPAAGCAGPAGUGUGAAGCCZACAAPGGCGACGZCAGGAGPCGAAZZPCCUAAGZPPAACPGZGACAPCZGGACACACUZCAUAUA	AUGAACZCZAZPGUAGCZAAUAAUPGCAACGZCAUGAGPCGCCGCPCAGACGZGCACGPAGAAAACUZCCCCZPUPGPGAGAUAGGPGCUCZAAGGZCAAAAGPCCAAGCCPCAGUZGGCAACGZGAAAACPCGAAGPZCAACCGPZCAAPGAGCZCCAAGAAZZGCAPZCACPACZAGAAPGUZAACPGUAAAUACZGAAPCCCAUCAGGGZCACZUCGAAAGAPGCCGPZUGCPPAAAAGZGZGCAPPUAGGZGAAAACPCCACZGCZAUAAPGCPAUGCCGUGAUCGGCGACGZCAAAGGPCGAUZZUGCPCPGGUUGGCAGCAPCAAZGZGCUAACPCPAAZGGPAAAAZCCPAAPGCGUAUACGCZAAGCCPAAUCZGGCAAGZUGCUGCUUUUA
64	Cropcircle2	110	CPAAACPAAAAZCACAAAZCCAACAAAAAZPGAAAAAAAAAAAAAAAAAAAAAAAGAAAAGZPAAAAAAAAAAAAAAAGPAAAAAAAAAGPAAAAAAGZGAAAGZGAAAA	GCAAAZCAAAAZCAAAACCPAAAAAAAAAZPAAAAAACAAAAAAAAAAAAAAAAGACAAAAZPAAAAAAAAAAAAAAAZGAAAAAAAAAGPAAAAAAAGPAAAAGCAGAA	GCAAACPAAAAZCAAAACZPACAAAAAAAPZAACAAGCAAAAAAAAAAACAAAAAAAAAAAPZAAAAAAAAAAAAAAAZPGAAAAAAUAGPUAAAAAUZGAAAGGCAAAA	ZCAAAZCAAAAZGAAAAAZCAAAAAAAAAZPAAAAAAACAAAAAAAAAAAAAAAAAAAAAAZPAAAAAAAAAAAAAAAGPAAAAAAGAACPAAAAAAAGPAAAGGPAAAA	GPAAAGPAAAGZPAAGAAGGAAAAAAAAAZGAAAAAAGAAAAAAAAAAAAAAAAAAAAAAACPAAACAAAAAAAAAAACCACAAAAAAAZPAAAAAAAZCACAAZCAAAA
65	BranchingLoop	40	GCPZGZCAGACAAAPZPZGAUAACPZPAACPZGAACCAAA	ACZZGPGCGAAAUAZZPPCAGCAGZZPAACPPGAAAAAAG	AZPGCCAAGGUAAAGZPGPGAAAZCZPAAGCZPAAAAAAA	ACPGPCGAAAAAAAGZPZGACCUCPZPAAZCZGACAAAAA	AZGCPGAAAAAAGACCPCGAAAACGZGUAZGCPAAAAAAA
66	Bug38	36	AZPAZZCGPACGPAZACAPGZCAZCUAPPUCAAZPA	ACPAZPCGPACGPGCUUUGAZCAZCUAZPAAAUZGA	GCZAGCAZCAAZGAZAAAPACPAGPCCGCAAAUPGA	CZPAZGGZGCCPGAZAAAPACZACPAACPAAAUZPA	AZPAZGACPAUCZUPAAAZUPGCZGCACPAAAUZPG
67	SimpleSingleBond	61	AAGGAGPAAGAGAGAACZZGAUGUCCPPGAAAAAAAAAZGACAAAAAAAAAAAAGAACAAA	CAAAAAZCCAAAAAAAGZCPCGUAAZGPCAGAAAAAAAPAAAAUAAACGACAAAAAAAAAA	AAAAAAZGAACAAAAAZGGPAUAAAZCCPACCAAAAAAPAAACAAACAACACAAAAUAAAA	AACAACCAAAACAAAAZGCPGAAAAZGCPAAAAAAAGAGGGCCAUUUAUACACAACACAAA	AAAAAACGCCAAAAAACPPGCCAGUCZZGAGAAAAAGAGUAAAACCGCAAAAAAAAAAAAA
68	Taraxacumofficinale	282	ZPZGACAACAPZPAGCZGAAAACAPGCACZZGAAAACAPPGACZZGAAAACAPPGACZPAUUUUUAZPGAZPZGAACACAPZPACZPPCCGGUCPZCCAPGCGCZGGAACPGCAGCZUGGPAZPACZAAGCGCGGZGCCAAUGPZPZGGAACPZPZCAAGGCPCCGCGCPUGZAGAGGCZAGAPGCCUCPCAZPGUZPGAUZGACCGGZZPGCCZPAUUUUUAZPGAZCZGAAAACAPGPCGCZGAAUACAPGCCCZZGAAGACAPPGUZPZGAAAACAPZP	ZPZGCAAACAPZPAGCZGAAAACAPGCAZPGAUUUUUACZPACZZGAAAACAPPGACZZGAAAACAPPGAGCPAUUUUUAZGCAZGAPGPAPGGPGPUCGGPPUGCGAAGCAZGZCCGAZCAGCUPZCACZUUUCAZGUAAZACAGGCAAAGCCUGUPAACPUGAAAPGPPGZAGGGUGGAAACCACCCPCZZPZAGCAGGZCCZUZCZUCPAGCZGAAAACAPGCCZPZGAAAACAPZPACZZGAAAACAPPGAZCZGCUAACUPGPCGCZGAAAACAPGC	ZPZGAAAACAPZPACZGAUUUUUACPGACZZGAGCACAPPGACZZCGACUGAPPGAZZPAUUUUUGZPPAZPZGAAAACAPZPAGPCGGGGUZCPGGZACGCGCCGAAUCGGCAGCGUPCCAGCUZPAACPGCCGUUUGUAGPAGAGCAAAGCUCUZCCCAAACGGCZGGPZCUGCAAUGCAUCAUUGCGPZCZPAGCAAAZGPACCCCGZCACZZGAAAACAPPGACZZGAAUACAPPGACPZGAAUACAPZGAGCZGAAAACAPGCAZPZPAAAAZCPZP	ZPZGAACACAPZPACZZGAAAACAPPGACZZGAAAACAPPGAZPZGAAAACAPZPACPZPAAAAZAPZGACZZGCCCACAPPGCGCCUCUUZCCPZUZUGUPGUCZUAUPGACAZACAPAPGZCGPCAUZGPCZCAPZCAAPGUZCCGUAUCGGPACZGGPZUGPGZCPCPGCAGPZGCPCCCZGCPZCGCZGGZCGPUAAZGGPAAGAGGCACZZGAGAACAPPGACZZGAAUACAPPGAGCZGACAACAPGCAZCZGAAAACAPGPAZPZGAAGACAPZP	ZPZGAAAACAPZPAGCPAUUUUUCZGCACZZGAAUACAPPGACZZGACAACAPPGAGCZGAGAACAPGCAZGZPUUAAZUPCPACZGCZAUZGZPGCZPAAZGUCPGAAZGACAPUUZPGCGGPCCCAAZGCZGGZUGCGACAPCPPCAAAGZZGZUGAGCAPCCPGCPPGGPAGUGCUPGUAZAGCACZCCZGGGZCGAGZPCPAUPGCPGAGCZGAAAACAPGCAZCZGAAAACAPGPAGCZGAAAACAPGCACGZPAGAAZAPCGAZCZGACAACAPGP
69	HeadlessBugonWindshield	200	AZGGZGAAAAACZCZCAAACPACCGAGAAAAAAAAAAAAAGAAAAAAAAACGGAZGAGAGPGAPGAGACPACPAZPGAACPPAAZPAAAAAAACGAAAACGAAAAAAAZPZZGAAAAAACZPACZPZGAAAAAAACZGAAGPAAZPAGACPAZGCAAAAAAAAGAAAAAAGCPCAZGAGUZPACZCACPGAACPAAZPGA	AZPGCGAAAAACZGCPAAACPAZCCAAGAACAAAAAAAAAAAAAAAAAAAGGPAZGACAZGCAPGCAACGAZPAZPGAACPPAACGAAAAAAAZPAUAAZPAAAAAAACGZZGAAAAAACZPACZPZGAAAAAAACZGAGCGAAZPPACGPAZGCAAAAAAAAAAAAACAGCPCAZCAAZZPAACGACPGAACPAAZPGA	AGPGCGACCAAGZPGCAAACGGGPPAAAGAAGAAAAAAGAAGAAAAAAAAZZCACGAAAGCZAPCAAACGGZCAZPGAACPPAAZPAAAAAAACGAAAACGAAAAAAAZPZZGCAAAAACZPACZPZGAAAAAAACZGAAZGAAPGPAGCPAPZGAAAGAAAAAGAGAAACPZAAZGAAZCZAACPACPGAACPAAZPGA	ACPGZGGAAAAZPGZCAAAGCACCGGAAAAAAAAAGAAAAGAAAAAAAAACGGAGCAAAGPCAZPAAACPAZGAZPGAACPPAAGCAAAAAAACPAAACZGAAAAAAAGCZZGAAAAAACZPACZPZGAAAAAAACGPAAPGAAZZPGCZZAZGCAAAAAAAAAAAAAAAGCPAAPPUAZPPCACZAZCGAACPAAZPGA	AZPACGAAAAACZPPGACAZPCGPGAAAAAAAAAAAAAAAAAAAAGAAAACZCAZPACACZZUPGACACGGZPACZGAACZPAAZPAACCAAACGAAAACGCAAAAACZPZPGAAAAAACPGACZPZGAAAAAAACZGCAZPAACGGAAZPACZPGAAAAAGAAAAAAAAZPGAAZPAACCGAAZPACPGAACPAAZPGA
70	Pokeball	184	UAACGACGZCAAAAGPAAPPAAZUCUGZPAAGGAGCGACZGAAGGACZPAAAZPACCAACPCCGACCAGZPUGAPAZZAZCGPCGUCGAAUCCAACGCAZZUPAAAAZCAAGCUACPGCACPAAGPAACZAAAPAGGCAAZPACAZPAGCAAZUAPGAZCACZGACZGGGCAGPZAPPUGCUAA	CAAGCGGCGCAAAAGPCAGPAAGCCAAZPAUPPUCZGCUZGACZPAACGAACCGAZPAACPUCPUZZCCZPAGGCAZCAZCGCGCCGCAACUAAAAZGGACCGAAAUCPAGCGAACPGAUZPCAZPAACGUUZGGAZZAAGCAAGGCAPPAACPUCGCZPCAZPCCZGACGAZGCGGUCCPACU	AAACGACUGCAAAACGAAZPAAZACAAGZCACCAAPGAAPPAACPAAPGUAACZAZGAAZZACZAGGAAPCAGUPAZPCCGGCAGUCGAAAAAAACZGUZGZGAAAACGAAPZAAZCZAACGAAGCAAGCUCPPAUZPUUCPUCGZGUZPCCZZUGCAGCAACGAPGPAPZACGCPCPACPCUG	CAAGCGCACCAAAAGCCAGCAAPPZAACPCCZGAAZUACZGAACPAAZPAAUZPCZGAACPAAPACPACZGAPZZCGCCGCGGUGCGCAGAAAAAAGZUGCCUAAAACGAGCCAAGPZGGAPAAGPUACGAAZUGAZPAUCPUACZGCZPAAAPACGCZCAAZUAPZCAGGACGAGGCAPCAAA	AAACCGCCCGACAAGPAAPPAACACAAZPAAZPUAZPGAPCGAPGAACPAAAZGACZAGGZAZPGZPAAZPAGUGAZZAZCCGGGCGGUAAAAGAAGPUGUGGUUUUZPGACZAACCCAAZZAAPCGACCAAZZGACCAAZPUGUZPAGGAGPPAGGAGZAAPPAGGGAPGAZPCCACAZCAAA
71	Variationofacropcircle	88	AAAACZUAAAZPUAAAGCGAAAZGAAGGAAZPAAAZPAACCAAAACPAAAAACGCAAAAAAAZPAAAAAAUAAPGCACACAAAAACAG	AAAACCAAAACZUAAAGZUAAAZGAACZAAZPUAGZPACPGAAAACPUAAAAAPCAAAAAAAPGAAAAAAAAAGGAAAAAAAAAGGGA	AAAAZZAAAAZGAAAUZGACAAZCAACZCAZPACAZPAAPGAAAAGPUAAAAACPAAAAAAACPCACAAAAACPPGAAAAAAAAAAAA	AAAAPZAAAAGCACAAZGAAAUZGAACGAAZPUAAZPAACGAAAACPAAAAAACPAGAAAAUGCAAAAAAAAAPZCAGAAAAAAAAAA	AAAAGPAAAAPGAAAAZPAAAAGCAACPAAZGAAACPACZGAAAAGCAAAAAUZPAAAACAACZUAAAAAAAAZCACCACAACACAAA
72	LoopnexttoaMultiloop	73	UCZPPZZCZPAAAAACAGAZGZZCPAAAUZGPPCPAGZZPGAUAUUAAUCZPPCGCAAAAACAZPGPPZZPUU	AAGCGZGCGCAAAAAAAGAGPZPGPAUGAZCZPZCAGZCCCCACACCUGGGGPCGCGAAAAAAGCGCPCGCAA	AGCPCCGUGCAAAAACGGAGPCGPCAAAAGZCGZCAGCGPGAPUUAAZUCZCGCACAAAAACAGCACGGZGAA	AAGCGGGPGPAAACAAGCAGCCPCCACCUGGZGGCGZPCCUGGCGCCCCAGGZPAGAAAAAAAZCZCCCGCAA	ACZGCGACZPAGACCAAGAGPAGGUUAAUACCUZCAZGGCCCAAAAAUGGGCCPACAAAAAAAZPGUCGCPAA
73	Snowflake4	370	ZPCPUUAZGZPZPGZPZPUCAAZPZPGPGAAZGCCPZGAUGACPZGUZZZGGPAAUZCCPAAGCZCACAGPGCPPACPZCGACUGPZGGCPAGCZGGGCGAAAACGPPGZZGZPPAAAZZPCAAPGGPAAAZCCZPPCZZPPAAAUZZCCCPGUACPPGPZPGGAGZPZPGCZZPGPACAZCZPCAGCCPUAAZGGCPGCZPZCGACUGPZCZZGAAGGGZCZGAGAACPCPUZZGCZGAUACPGCUGPGGCAAAGCCZPPAZGCAUUUUUGGPCCCAAZPPZZZPAAAAZPZPZCZPGGPAUAZCCZAACPPPAAUZZZGPGPZPGCACAAGCPPZZPCACZCZPZGAAUACPZPCZPZPGCUUUGCZP	ZPCPAAUZGZPZPGPPZPAAGCZPZGPGCAAZGCZGZGACUACPZGZUZZPCGCAACGZPUAGUCPAAAZGACPAPCPCAUUUUUGCPGCPAAGCGPCPGAAGACZPGGCZGPAPUAAZUZCACPGCPAAAZGCZPGCCZZPAAAUZPGZCGCAACZUGPCAUUUUUGZGPCZGCCGGAACGGCAGCGZPGAAZPCGPGZCPCAUUUUUGZCAPGAAGPCCGZPAAAAZPCPGUZGCZPAUAZPGCACPZPGUACCZPZPACZGZGAAAACPCGGZCAAZPGGZZPACAAZPZPUGCPGPGAAGCZCZUAZPGPAAUZCZPGCAZPPGAAAACZPCCZPAAGCZCPZGAAAACPZZCZPZPGCAAAGCZP	CPZCGCAGPZGZPCPPZGAAAACPCPGCGAAGCGGPZGAAUACPCPCCZGCPPAAAZZGCAACPGCAUAGCZGPGGZGCAUUUUUGZCCGCAAGCPGCZGUAAUCPPCGCZPGGPUAAZCCZAACGPPACCZZCGPGCGZPPUAAAZZGCZGCAAGPZPPZPGAGGZPCPCCCZGCPAAAZGCPAUUUZPUUAZPAAGGGZGCAUUUUUGZZPZCAAGCCGCZGUAAUCPZGGCAZPZGAAUCPZPCAGUZPAAAZPACUGCCPCAUUUUUGGCGGCAAZPGGZZPAAAAZPZZPCZGCZPCAAZPGCAUPPCPAAUZGZZPGZPPPGACCACZPCCZPAGCGCZGZGAAAACPZZGZPZPCPAAAZGZP	ZPCPAACZGZPZPPCPZGAAAACPZPZGCAAGPCPGZCGACUGPZPCCZGPGCGUAGCZCAACPZZAGCPPZGPGGZPZGAAAACPCZGZCGGCZZGZPGAACACZCCGCZGCGPAAUZCGCUCZZGCCAAGCPPPGCGGCPAAAAZGPCPPGUAGPGZZCAUUUUUGZGPGZGCPGAAGCZGCAGPGGPUUAZCCZPCZCPZPGUAGZPPPCZCGACCPCZZPUGACZPZPACZGCCGACACGGCAUZPCGAACCGZPPGUZPCAUUUUUGPGZGGAAZPCCZZGUAAGCPZGGGZGZCPGAAZGPCAUPCZPAGAZPGZPCCCPPAUUUUUZPGGZPAAGCPZPZPAAACZPZGZZPZPZCGCAGPZP	ZPGPUUUZCZPZPGZPZGAACACPZPGCGAAZGZPPZCGACUGPZGGPZGCPPAUAZZGCUAZPCGUCACGZPPZCCPZGACAACPZZPCPGACPGGZZGAAUCCPZZGPZPZCPAAAZGPZAACGCPAAAZGCGPZCPPPCAUACGZPCCZGAAZGZZGCAUUUUUGZGPGCZPZCUAAGPZPUAPGZPAAAZPCZGCZCPZCGACUGPCPPCPGAGZGZCZPACAUZPCPPCZGZCPAUAZGPCAUPAGCACAGCUZPGZZGCAUUUUUGGPCPCAGZPUCZGCGACUGCZGCCZPCZGACACPGZAAGCGPCAAZCGCPGGCPZPAUAAZPPGAZPGACGCZPZGGAAACPZPCZPZPCPUCUZGZP
74	Mat-Cuboid	380	GAACPAAAAZPAAZPAAAAPPAACPAAAAPAAPPAACGAAAAPPAAZGAAZPAAAAPAAPPCAZPAAZPACAACPAACPAAZPAACPAAAAZPAAZCAAZZAAZPCAGPAAAACPAGZGAACPAAZZAAGCAAAAZPAACPAAPPAAPGAAZPGAZCAAAAZGCAZPAAZPAGZPAAZGAACPAAAACGAAZPAAZGAAZPAAPPAAZGAAAUCACPAGZZAAZPAACPAAZPCACGZGAACPACZPAAZPAAZPAACPGPAAZPAACZAAZZAGZGAAZPGCAAPPCAZGAACPAAZGZCAAZPAAPPAAGPAAZPZGAAZPAGZGAAZGZPAAZPACZZAAZZPAACPACZZCGAAZZAAZZGAAZZZPAAZPZGAAC	CAGCPAAAAZPAAZPAAAACPCAZZAAAACAAZPAAZCAAAAZZAAZZAAZPAAAAGAACPAACPAAZPAAGAZCAAZZAAZGAAZGAAAAZPAGZCGGZPAGCGAAZGAAAAZZAAPPAAZGAAZPAAGPAAAAZGAAZZGAZPGAZPGAZZAGCZAAAAZGAACPAAPGAAZPAACPCAPPAAAAGPAAPPAAGCAAZPCGZPAACGAAAAGACGAAZPAUZPAAGCAAZZAAZCZZAAZGAAZPAACZAAZGAACPPGAAPPAAZPAGZPAAPPAACPZCAAZPAACPAAZZAAPPCPAGCGAAZPAAGPAAZPCPAACPAAPPAAGPZPAAZGAAZGAACZPAAPPAAPPGPAAZPAAGPPAAZGZPAAZPZGGUG	CAGZPAAACZGAACPAAAAPPAAZPAAAAGAAPPAAZPAAAACPCCZGACZPAAAAPAAZGAAZZAAPPAAAACPAAPPAAZPAAZPAAAACPAAZPGAPGAAZGAAZGAAAAZPAACPAAZCAAZPAACPAAAACPAAPGACZPAAZPAGCGAAZGAAAAZPAAGPGAPPCAPPAACPAGZPGAAACPAAZGAACPAGZGAAPGAAZPAAAUAGZPAACZAACPAAZGAACPAAZGZPAAZGAAZZAAZZAAZCGGZPCPGACGAAZPAAZPAACZAAZGZGAAZPCAGPAAZGAAZPCPAGCPAACZAAZPAAZGZPCAZPAAZZAAZGZZAAPPAACPCAZZPAACPAAZGZPAAZZAACZPAAZZZGAACPZPAUG	GAAZPAAAAPPAAZGAAAAZGAAZPAAAAGAAPPAAZGAAAAZPAACZAAZCAAAAPAAZPAAZPAAZCAAAAZGAACPAAZGAACPAAAAZPAGCPAAGPAAZGAAGPAAAAGPAAZGAAZPAACPAAZGAAAAZPAACZAAZGCGZPAAZPAAZPAAAAGCAAZGAGZPAACPAACPACPPCAAAZPAAZPAACZAAZPAACPCCZGAAGAAACPAAZGACZPAAPGAAZPCAZPZZAAZGAAZGAAZPAACPAAGCZPAAZPAAZPAACPCAPGAAZPCPAAZGAAZPAACPAAZCZCAACPAAZCGAZGAAZPZGAACPAAZGAGCPGPAAZPAAZPAAZGPAAPGAAZPCPAAZZAACZPAACPCPAAZZZPAAC	ZCACPAAAAZPAACPAAAAPPAACPAAAAPCAPPAAZCAAAAZCAAZPAAZGAAAAZAAZPAGCPAAPGAAAAGPAAZPAACGAACZAAAAZCAAZPAAGCACZPAACPAAAACPAACCAAZPCCZPAAZPCAAAPPAAZGAACZAAZZAACPCCGCAAAAZPAACZAAZCAAZZAAZPCACPAAAAPPAAPGAACPACZGAACZAAZGAAAAAACPAAPGAACPAAZGAACZCAZZZGCAZPGAPPAAGPAAPGAAZPGCUAZGAAPPAAPGAACPCCZZZPCAZPAUZPAAGGAAZGZGAAZPAAGCAAZPCAGPPGAACGAAZPAAZCCZAAZGAAZPAAPCPAGZPAAGPGPAAZZAAZZGAAZZZGAAZPZGAGP
75	MisfoldedAptamer6	75	AUAAGUZPGAAAGAACGZGAAGAAAAZPGAAAGAAAACZPAAAACAAAAACPCGAAAAAAACZPCGCAAAAUAAG	CAAUAAZPGAAAAAACPCCAACAAAACZGAAAAAAAACPGGAAAGAAAAAGGZGCAAAAAACZPGAAGAAAGAGA	AAUUAAZPGAAACAACPZGAAGAAAAZPCGAAAAAAAGZPAAAACAAAAACPZGCCAAAAACZPAACAAAAAAAA	UAUAUAZPGAAAAAACGPGAAGAAAAGZGAAAAAAAACPCAAAACAAAAACZCGAAAAAAACZPACACAAAAACA	ACAAAAZPGAAAAAACGCPAACAAAACZGAAAAAAAACPGAAAAGAAAAAZGCGACCAAAACZPACAAAAAACAA
76	Snowflake3	393	ZPPGCAGAAGCAZPPGCGAGUACGCAAZPZPAGPGCACZPAUUUUUZPZPGCPAUUUUUZPCPAUAZGZZGCCAACPGCZPZPGCUAUCZPCAGCZCAZPCPAAPPAACAAUZZGPGAPGGAAACZPGPAAAZCZZGAAUACPACZCGZCAAAUGPCAAZGZPACPCGAUZPAUUUUUZPZPGACAUUUUUGZPCGCAGZPZPGUAGZPACZPZPGAUAACZPUACGZGAZUZPAGZPCGACCGZPZPPGPAUUUUUZPCPUAAZGZZGACCACPCZZPZPGAAAACZPAAZPAPCZGPCAAZPPAAGUZZPZPGAZGAAUACPPGPAAAZCZCPAAGAZGACZPGZGCAAACPCACGZCPAZPZPAACPGAAAACZGZZPAZGAAUACPZZP	ZPPGCACAAGCAZPPGCGAAAACGCAAZPZGAZGCCAACPGAACACZGZPPAPAUUUUUZPZGAACCPZZGAUCACPUZZPZPCGACUGZPAAGGCPAZGCPAACPGAAGACZGPCGACPUAUAZGPZCUAAGPZPGCAAACZACGZPCGAAGACGZAAZGCPAZZZPCUZPGAAAACZPZPGACAUUUUUGZPCGCAGZPCAUUUUUGACZPZPCGACCGZPUUZPPPAZCGCAAZPAUUUUUZPZPGCPAUUUUUZPGPUUUZCZZGAUAACPGCZPZPGAAAACZPAAGCGPAZGZGAAGCGAAAACGCZPGUZGAAAACPPCGAUACGZPCAGAAGZUCZPZGCAGAAGCPAACPCPACPZPCACPGAACGCZGZZPUZGAUAACPZZP	ZPPGCACAAGCAZPPGCPAAAAZGCAAZPZGUZZGCGCZPCAACAGZPZPGGPGAUAACZPPCGCAGZZZGCAAACPCCZPZPGAAAACZPAUGCPPUZPGCAAGPPUAAAZZCPGCCZGAAUACPCPPCAUZZGCPAAAAZGAGCZPGAGAAAUCZAAGCZPUZGGCGUZPGAAAACZPZPGACAUUUUUGZPCGCAGZPZCGACUGPACZPZPGAAAACZPUUGCCPUCCPGAAZPGCAUACZPZPGCPGAAAACZPGCGCAGCZZGGAUACPGCZPZPAUUUUUZPAACZGGCZZPGAAZGPUAACZCPZPGAPGGAAACZPGCUAAGCZZGAUAACPACZPGCGAGGACGCAACZPPCCPZPCACZGAUAACPGZZPUZGACUACPZZP	NA	ZPPZGAGCACPCZPPGPCACAAGZCAAZPPGAGCZCUUZPCACAAGZPZPPCPGAAAACZPPCGCAGZZZGAGUACPGZZPZPGAAAACZPGUGPGCAZPGCAAPGGAAAACCZZGPAZPACAAZPPGCGAAGCZPGAGAACZAZCPZCGAAGUCGPAAGCZPACPGCAAZPGAUAACZPZPGACAUUUUUGZPCGCAGZPCAUUUUUGACZPZPACGUGUZPGAGCZGACCPCUCZPGCAAACZPZPCUPGAAAACZPCPACUZGZZGAGAACPAGZPZPCACAAGZPUCGZGGAZGZPAACZCUGAUGPGZPGAPGGAAGCZPGPAUAZCZZGACAACPACZPGCGAGUACGCAAZPCPACZZPAACPGAAAGCZGZZPAGCAAUAGCZZP
77	HardYandabitmore	105	AAACAZGPZGZZCGPPCGAAAACGZZACPPPGCZGAZPAAGCCPCAUAZGGCAACPGCGAAAAGACGCZGAAZPGCPGCZCPZCPAAAAACAGAAAAAAAAAGAC	AUAAAZZGGPCZAGPGGCAUAAGCCZACPGPGCUGAZPAAZGCPAGAUZGCPAACPZGCGAAUAAGCPZGAAZPACAGCZZCCPPGAGGAAGGAAAAGAGGAGAA	AGAAAZGCZZZZCGPCZPUGAAZPGZACPPCPCCCUZPCUCZCPCACGZGPGCUGCGZPUAAACGZPCGCUCZPUGGGZGPPGCPAAAAAAAGGAGGAAGAAAAG	GAGUAZPCZGZGACPGCGGAAACGCZAGCPPGZGPGZCAACPZGAGAACPZGAAZGGPGAAAUGACZCCPCAGPAZCPCZCPGZPGGAAAAAAGAAAAAGGAAAA	AUACGZGPCPPGUCPGZGAUAACPCZUGCZCZPCPAZPAACZZGAAAACPPGAAGCZCPUAUUCGZGPGCAAZPAZGZPGZGZCPAAAACCAAAAAACCAAAAAA
78	Mat-Lot2-2B	284	NA	CAAGZPAAZPZGAAZCAAAAZZAAZPZGAAAACPAAAAZPAAPPGPAACPAAAAZPAAZPZPAAZPAAZPAAZPZPAAZPAAACZGAACPZPAAZZAAAAZGAAAACPPPAAZPAAAAZGAACPZPAAZPZPAAZPCCZPGAUGZPZPAAZGZGAAZPAAAUGPAAZGZPACAAZPAAAACPAAZCZPAACPAAAACPAAZPZPAAZPACZPAAZPZPAAZPAAAAZCAAZGZGAAZZAAAAZGACAACPPPAACPAAAACPAAGPZPAAZPZPAAZPAACAAG	NA	PCAGZPAAZGZGAGZPAAAAPPAAGPZGAAGACPAAAAZCGAZZZPGACPAAAACPAAZPZPAAZPACZPAAZPZPAAZPAAACZGAAZCZPAAZGAAAAZGGUAACPCPAAZPAAAAGPAACPZPAAZPZPAAZPCAZPGCGGZPZPAAZPCPAAZGAAAAPGAAZPZGAAAACPAAAAZPAGCZCPAAZGAAAAZPAAZPZPAAZPAAZPAAZPZPAAZPAAAAZGAAZGPPAAZPAAAAZGACAGCPZPAAZZAAAACPAACPZPAAZPZPAAZPACCAAZ	CAAGZGGUCPZPAAZZAAAAGCAAZPZCGGAUGPAAAAZPAAGCPPAAZPAAAAZGAACPZPAAZPCAZPAAZPZPAAZPAAACZGAAZCZPAAZGAAAAZGAAAACPCPAAZPAAAAGPAACPZPAAZPZPAAZPCACAUUUUUGZPAAZPCPGACPAAAAZCAAZPPGAAAACZAAAGZPAAGPZGAAZGAAAAZPAAZPZPAAZPAGZPAAZPZPAAZPAAACZGAAZCZPAAZGAAAAZGAAAACPCPAAZPAAAAGPAACPZPAAZPZPAAZPAACAAG
79	ShapesandEnergy	101	AACUAGPGGCCPUZPPPAAAACAAACZGPACAGAAGAZCPGAAAGZZZPAAZPUCAACUZCGCGCAAGCGPZPUZGGCAZAAAAAAAAAAAAACAAAGACA	UAUACUPGGPCZUZPZPAAAACAAACCPZUGAAAACUPZGGAAAGZPZPGAZPAAAAAAZGGCUAAAGCCPZPUPGZCAZUCGACUUAAACCACACACAAA	AAUAGAPAZGCPAZPPPAAAACAAACCZPGCAUAAGAZPGGAAAGZZZPAAZPAAAAAAZGGCAAUAGCCPZPAZGCPGZAAACUGAAACUUAAACCGCAA	AAAUAAPAZGGGAZPZPAAAACAAAGCZPACAAACGGZPGCAAAGZPZPAAZPAGAAAAZUCGACAACGAPZPACCCPAZGCACAAAAAUAAAAAAAAACA	CAAAACPAZGACGZPZPAAAACAAACPZZGCAUAAGAPPZGAAAGZPZPAAZPAAACAAZCPGUAAACZGPZPAGUCPAZAAACGAAAAUAAAAGGAGAAG
80	Spiralof5s	397	GAAAAZPCZPAAACZCGCAAACZGGCAACACPCPGAAGCGCZPGAGCZGCPAAGCZCPAAAAGZGCGAACZGGCGAAAZGGGCAACGGPGAAACPCZCAAAGZGPGAACPPCPAAACZZPGAAGCGCPAACZPCPACGCCGCAACGPZPACZCCZGZPGCCZGGPGAAUAACZCCPAACAAGGCZPAAAAAPGGPGAGAAGZPZCGAAAAAGCGGCAAAAAZGZPGAAAAAZGCGCAAAAACZPPGAAAAAZGZZGAAAAACZCPCAGAAAGPGZGAAAAACZCCGAAAAAGCCCPAAAAACGCCPAAAAACGCPCGAAAAZGPGCAAAAAZGCPGAAAAAZPGCGAAAAACZGZGAAAAAGCCPGAAAAAGCGPGAAAAAZPGZPAAAGACAAAAA	GAAAACZCGPCCCCPGCGCCCCGUZPACCAGCZCGAAACZCPGAAAZZCPGGUZPGCCAAAAZCCCGAAAGCGCPAAAPGPZGAACCZPGAAGCPCGGAACGCPGGAAZPGGCAAACPCZGAACCGZZCCZGGCPCACCZCPAACGUZPAZCGCGACCZCZGGZPCGUUGAGZPCCAAAAAPGPGGAAAAACGCGPAAAAAZPACGAAAAAZGPGGAACAAZGCCPAAAACPPCGGAAAAGCPGZGAAAAAGCCZPAAAGACCZGCAAAAACCGZGAAAAGCZPGGACAAACPZCZCCCACZGCGCAAGAACGGGPAAAACGGCZPUUGGGCZGPPAACAACZGPGCAAGACGPGCAAAAAZPACGCUAAACGCZGCUAUUZCGPGAAGAACAAAAA	ZAGAAGCPZGCAACZUCPAAACGGGPAAAACGAPCAGACPZCGCCAZCZGCAAZPZGCAAAACZPGPCACGGPPGACAZPZZGCGCZPPCAAAGCZGCAAAZGCZGAGGCCGCAAAGCZPGAAZZCCPAAZPPGCAAZPPPGAAGCGZPAZPCCPCAGZGCPPGCGAACUACGCZZAAAAAGCPCUUAAUCZGGZPAAAAAZPCGCAAAAACZZZPAAAAAGCZZPAAAAAZGGPPAAAAGCZPGCAAAAAGCGGCAAAAACPGCPAAAACGCPGCGGAAAGZZPGAAUUACPPZPACAAACZZCCAAACAZCZPGACCGAGCPZPAAAAAGCPGPAAAAACGPZGAAAAAGZUCGAAAAAZCCCGCAAAAZGAPGAAAAACPZGCAAAAAPAAGAG	ZAAAUGZAZGAAGZPAZCGAGCGZGCAAAACGUGGAAACCCPGGACGPUGGCAGCGGCAAAACPZCPGUUCGPCCACACZGCPACPGGPPCACZGCGGAAACUGPPACPGCGGAAAGUPCCAACGCPPAAGGGCPAAGPUCCACGCCZPAZGZZCACPCGCZGPPPAAACAZZZCPAAAAAGCGZGAAAAAGPPCPAAAAAZPGGCAAAAAGGAZCAGAAAZGCCCAAGAAZZGCGAAAAAGGZACAAAAACCGCZAACAAZZCAGCAAAACCGCPAACAAZZCCZCAAACZGCPGAAAAAGGZCGUUGUGZGPZGAAAAAGCCGCAAAAACCAZCAAAAACZGGGCAGAACCACGCAAAAGCPCGUAAAUGPUZPAAAAGCPUPCUAAAAPACAAA	ZAAAACGCGCAAGCPUCZAGACPACCAAAAGCPAPAAGCGGGCAAGGUPZGAAZCCAGGACGCZCGGAGACPUGCAAACGCPGACGCPCGAAACPCGCACCCUGGPAACGGCZACACZGZGAAZGGCGAAPGCZPGGGCZZGAGCPAPPACPGZZCPCGPPPGCUCAAAAAGAGCZACGAAZZCGZCCAAAPPCZGAAAAAZZUZGAAAAACPPGCAAUAAZPGCZCAACACGCCPAAAAACPCPGCAACAPGCCGCAAAAZCCAGAACAAGCGZGAAAAACGZGCAAAAACZGCGAAAAAGCAZGAAAAACCGPGUAAAGCUGGPAAAAACPZACAAAAAGCCCGAAAAAZUZGCAGAAAGGUZGAGAAAPGAZGAAAAAGCGCGAAAGGPAAAAA
81	Campfire	212	UAAACPCPACZPZZGCAZPZPAUZPGCAAUUGGCZPZPGCZGGUACPGACZPZPZPZPGCZGUZPUPZAPGCZGCAAACPAGCZPZZPZPZPPUZPCPZAPGAAUACZPZZPZZPGUCPGGUCACZUGCUZPPAUZZUPZPCPGUCZPCPPZPZPGAZPGACCZACZZPAUCAZPPGPGGCZPZPCPGCPPUAUZZGACZCGZPACZPZGZG	UAAACPCZAGZPGCZGAZPCPUUZPGCAAAUAGCZPZPZPGPAAAZCZAPZPZGZPZPPGCPUZPAPCUPACPGUAUGCZUGUZGZZPZPZPPAZPUPZUPGACAACZPZZPGCZGACPGAUUACZAGCAPGCAAZZCPZPZGCUZZPPGCZPZPGAZGZAGPGUCAZGAUUGCPUGCZCPCPZPGCCPCPAAUZGZUGGACZPACZPPGZG	GAUACZZCAAZPGPGAAZPZPUCZPGCAAAAAGCZPZPPPGCAUUGCZUZZPZPZPZPGCZPAZPCPZAPGCZGAUCCCPUGCZPZZPZPZPPAZPUPZUPGAUAACZPZZPZPCZCPPCAAUAGZAZPAGZPAAZZCPZPZPGACZPCZCZPZPGAZGCAPUZAGGAGAAAACUCCPAZGCPZPZPZPCPGAAZGZAPZAPZPACZPGPPG	ACGAGCZGAAZPCZPAAZPZPAUZPGCAAAAAGCZPZPZPCPAAAZGZCPZPZPZPZPPGCPAZPCPZCPGCPGAAUACZCGCZPZZPZPZPPCZPCPZUPGAAAACZPZZPZZPGUCPGACCACZUGCUZPPAUZZCPZPZGCUZZPZPGZPZPGAZPGAGCCAPGZGAUGUCPCZGGCCZPZPZPZPCPAAAZGZAPZAPZPACZPCPGC	UAAACZGCACZPCCPAAZPZPACZPPCAUUUAGZZPZPZPGPAAAZCZAPZPZPZPZPZPCPUZPUPZAPUZPGAAGACZUPAZPZZPZPZPPAZPUPZAPGACAACZPZZPCPCZAPPCAGCAGZAZPAGZGCAZZCPZPZGZAPZPZGGZPZPGAZPGACZCAGCPGAACUCZGCGPGCZPZPCPZPCPUCAZGZUPZAGZPACZPGCPG
82	Anemone	214	AAAGZUCZGAAAACPGAPCZGCZCGCAUGPGCPZGCAZZAAAUPPUGCPZPAGGCUUUCCUZPZPCAZGAAAGCPUGZPZGCCPUAUAZGGCPZGPZGAAAUCPZCPGCGAZCAGCAGPUCGCAZGPCPACAUZGZCPZGZCCCGGAAGGGPCPZGPPCACAAGZZCPCPGPGGAAGUCCZCZGZPAPAUAGAUZUZPZPCGGPCCUAZCCGZP	UACCPUGCGCCAUCGCAZGZPUZGUAAACPAZPZGGCCPUAAGZGGCCPZGCGGAAAACCGCPZGCACCACAAGGUGCPZPACZAGCAPGUZPCPGPAAGAGUZCZGGCAACPAACAZGUUGCAZGCZGUAAUCPGCPZPPUGPAAAAZCAZZPZGGGCAAAUGCCCPZGCCGGAGAACCGGCPCPZZZACAUPPPZGZPGAACUAAAGUUCZP	AAACPZZCGAAAUCGPPZGZPCUGAAAUCAGZPZGCAGCUGAUGCUGCPCPGGUAUAAACCZGZGCZPCAAGAGZPGCPZGZPCGCCUGZPCPZPGPCGCAUGZCZPGPUCGPAUAAZCGAZCAZGCCGAAAACGGCPZPAGPCAACGGZCUZPZGCGCAUAGGCGCPZGCUZCAGUCGPAGCPCPAGCACUCGCUZGZGCZPGAAACCZPGCP	AAACGZAAPAAAAZUUPCGZGPPGUAAUCZZCPZGCPGCUACUGCZGCPZGCGGUUAGCCGCPCPPGUGAAUACACZZGCPCGCAUAUGCGZGZPGCGAAGACGCZPCPGZZGUAAUCPPCZGAZPGGCAAAAGCCZPZGCGPGAAAACZCGCPZPCUGAAUACAGZPCPUZUGCUCACAPAZGZGPCPAAAUZGZCPZGGCGCUUAUGCGCCP	AAUZCPZCGUUACCGPZGPZGCPGCAAGCZGCPZPGCZPUAAUZPGCZPZPCUZCAAAPAGZPZGZPGPAAAUZCZPCPCPPGGAAAGCCZZGCPGPGUACACZCZGZPCAAAGAAAUUUGZPAZGZCGAUAACGPCPCPCGGGAAAACCCGZGZPGCCAAAUGGCZPZPGZCCACAAGGPCZPZGPZCAAACGPZCPZGCAGCUCGAGCUGCP
83	Fractal3	119	AUUCAZGCCAZPPAZGAAAACPGCACAAGCAZZPAZPPAZPAAACZPGCGACUGCAZZPAZPPAZGAAUACPGCAAAGGCGZZPAZPPUZGCUAACPGCAACAGCAZZPAGGCPAUUCA	CAACCZGZGAZPPAZGAAAACPGCAAUAGCAZZPACZPGZGAAAACPGCAAUAGCAZPGAGZPCZGAAAACPZGAAAACPAZPCAZPPUZGCUUACPGCAAGAGCAZZPACPCPUACAA	AAACAZGCGAZPPAZGCUUACPZGAAAACPAZZPACZPUZPAUACZPZGAAUACPAZPGAGZPCZGAAUACPGCACAAGCAZPCGZZPAZGAAAACPGCACUAGCAZPPACGCPAUAGG	AAAAAZGGCCZPPUZGAAAACPGCCACAGCGZZPACZPGZGACUACPGCAAUAGCAZPGAZPPUZGAAUACPGCUAAUGCAZZPUZPPAZGAGAACPGCGAUAGCAZZPCGCCPAGAAG	AUAAGZGPCAZPPUZGAAUACPGCAGUAGCAZZPACZPGZGAUUACPGCAUAAGCAZPGAZPPUZGUAAUCPGCACUAGCAZZPCZPPCZGAAAACPGCAAUAGCGZZPAGZCPUAUUU
84	Kyurem5	104	ACUGAZPGGZCPGPZUAAAPZCCPPAACAUGPPGCPCAAUCPCAAAAAGZGGZGCPGGCAUUAACCZUZZCAZZGZGPAACCZPAAAAAAACAAAAAAGAACAA	GAAUAZPCCZGCZZPGAUUZPPCPPUAUAGGGPPGPPAUAGCCGAAAAGGCZZCZGCGAAAAAACGCUZCCCZZGGCPAUGGZPAGAGGAAAAGAAAGAGAAAA	AACCUZGZCCZCCZPAUACZPGZZPAAUACPGZPGAGAUCGZGAAAAACPCCUCZGCGAAAAAACGCAPCZGZPPGPGCAGPCPGCAAAGAAAAAAAAAAAGAC	UAGAAZCZPCZPCZGGGUUCPGGCGAUAAPCGGPCCPCAAZGCAAACAGCPZGGZPGCAAAUAAGCZACCGZCGCZPGAUZPGPAAAAAAAAAAAGCGCAAAAU	AAAGCZGCPGCPCPAAAUGUZGPPPAAAACGAZPZGCAAAPGGACAGGCCZGCPZGCCAGAAAAGGCAPUCGZZZZGCAAZGCPCAGAAAAAAGAAGGAAAAAA
85	SnowflakeNecklace(orv20)	389	CPAAGZZAUAGPGGPCZGCCGUZGCAAAACPAZGAACAACPACGAAAUACGCZGAAAAACPAGCAAAAGGCUCGGCPACPGAAAUACZGCZCUZGAPGAAAAACZAGCAAUAAGCAZPCAAGUZPAGGAAAAACCAZCAGAAAGPACPAGPACCGUAAAUCGGAZPZCGUGCAAAAAGCAZGAUCGACPCGCAAAAAGCAZGGAAAACPAZPGGAUGZPACGPZPUCPGAGUAACZGUZGCGPCZGAAGAACPAGCAAAAAGCACGAAUAACGAZPAAAACZPAZPAGCACZPAZCGCPUGPGAUUCACZCUZPGGCAZPUAAAGZPCZGAACAACPAGCAAAAAGCAZGAAAAACPAZGAACAACPAGCCZPCZCCZCUAUPPCUUZG	ZGUGGAZGCAGPCGPGZPGUPUZGAUCAACPAZPAAAAAZPACGAAAAACGAZGAAAAACPACPAAAUAZGUZACZPUCPGAUUAACZGGZGGAGACPAAAAAZGAPGAAAAACZAGCAAAAAGCAZCAAAAAGPACGAAAAACGACUCCPACZGGAAAACPGAZPCCPAGCAAAAAGCAZGAAAAACPAZGAAAAACPAZGCACAACPAZGAAUAACPAZGGZPACGGACAAACCGAZGGCZAZGAAAAACPACGAAAAACGAGCAAAAAGCAZPAAAAAZPGZGAAAGACPAPGCCPCGCCAAUUAGGCAZPZGGCZGAUAAACPGZGAAAAACPAGCAACAAGCAZGACAAACPAZGAAACACPUCCPZPGZCGZCUGCPUCCACP	ZGCGCGPUGCCAAUCAZPACZCZGAAAAACPAZGAAAAACPACGAAAAACGAZPGAAAGZPAGCGAUAAGCUPGUZPUZPCAUUACGZPCZPAZCACGAACAACGAPGAAGAACZAZGAAAGACPAZCAUACAGPACPAUAAAZGCGPUZPACZGAGUAACPGAZPPGCUGCAAAAAGCAZGAAAGACPAGCAAAAAGCAZGAUAUACPAGCAAAAAGCAGCZZPGCPGAAAAACZGAZPGCPAGCAUAAAGCAZPAACAAZPACGAAAAACGAZGAAAAACPAZGAAAAACPAZGCZPAGPCUGACUGZCAZPGZGCZGAAAAACPAZGAAAAACPAGCAAAAAGCAZGAAAAACPAZGAAAAACPUCPCZPCGAUUGGCAZCGCGCP	CPZAPCCGCGAGUCGAZPGGCUZGAAAAACPAZGAAAAACPACGAAAAACGAZPGAAAGZPAZGAAAAACPUGCCZPAZPGUAAUUCZPAZGCZCCZGACAUACPAZPCAAAAZPAZCACAACGPACPAAACAZGAPGAAACACZAGPGCPAGGCAAAAAGCCAZPGCPUGCAAAAAGCAZGAUCAACPAGCAAAAAGCAZGAAAAACPAGCAAAAAGCAZGCZPACZPAAUGAZPGCZGZPZCGCAAUAAGCAZPAACAAZPACGAAAAACGCZGAAAAACPAZGUGUAUCPUPZPCPAGPCAUAAAGZCACPPPGAZPAGAAGZPAZGAAAAACPGGCAAAAAGCAZGCAAAACPAZGAAAAACPACZZZGACGACUCGCGGZUPZG	ZGAACCCUGPGUCPGAZPAGCAGCACAAAGCAZGAAAAACPACGAAAAACGCZGAAAAACPUZGACAUACPAGCUZPACPGUCCAUCZGAZZCPGAGGAAAAACCAZCAAAAAGPAZGAAGAGCPAGCAAAAAGCAZPAAAAAZPACZGPPAZGPAAAGAZCPAZPGCPUZGAAAAACPGZGCUAAACPAGCAAAAAGCAZGAAAAACPAGCAAAAAGCAZGCZPUZPGCACAACZPCZGPZZCZGAAGAACPAGCAAGAAGCACGAGACACGAZPAUAAAZPAZGAAAUACPUPPZCPACGGACCAACCGAZPGZGAZPAAUCAZPAZGCAAAACPAGCAAAAAGCAGCAAAAAGCAZGAAAAACPACPCZPACZGACZCAGGGUUCP
86	MethaqualoneC16H14N2OStructuralRepresentation	355	AAAACAAZPPGUAZZGAGCPAZPGAUAACZPAZPPACZGAAUUCPGAZGCAZGPAUAUZCPACZGAZPGAUUACZPACZGAAAGGAACPGACPGAGCPAZZPCZGCAZAAAPACPPUCZPZZCCUCPAGZZAAAZPAAAZPAAGAAAACPPCAZPZUGCPUUCAZGCZGGAAUACCPPCGAUAACGZPZPAZGAAAZPZGCZAAAPACZGAGCZCCGCUCGGAGZGAAAAZPPUAAAZZPACPCAGZUAAACAPCACCGUZPCUAUCGZPUGCGAGCPACUAZGCAPGCAAZZGCGGUAACGCZCCGGAUGGPCPPCAAAAGZZPPUCCPGACPZPUCCPPZPACZZPAAAAGAA	AAAAAAAZPGPUPGZPAZPGACPCAAACGZGAZGCACPGAUAACZGAZPGAZGPAAAAZCPAGZPAZCPAUGCZGPACZGAACAAGACPGAZPCACZPAGCPACZPAGAAACAZPCZCZPGCAAACPACZCAGAZPAAAZPAAAAAAUAGPGAGZPAPZGAAAACPZPGCAUAAGCZZPPAAAUZZPZPCAZGAAAGCPPAGAACCAZPGAGCPAGCZAZPPAGCPAAAAZPGAGAGCZPAZGCAGCCAAUAGGCAZZPAGCPUAAAZGCAPGCAGCGACAACGCAZGCAZCPPGCUCAUGCZPCGAUAACGZAGPGAAAACZCZGPACZPAZZGCAAAGCZPAZCZPCAUAGAA	AAAACAAZPPPUCZGCAZPGACZGAUAACPGAZGCUCZGAAGACPGUCZCACPGUACUCZGAZGCAZPPCAAGZZPACPGCAAAAAACZGAGCPAGPGUGCPACZPAGAGACAGCPGCZPZCGGUZPACZCAAAZPAAAZPAGAACACAGPGAGCZAPPCAUAAGZZZPGAACACZPZPGACAGCZPPGCAZPAAAZPZGACAAAGAGPPACGCACZGACZPUGCZAUAUZPPUUCAZZPGPGCUZCPAAAAZGPUZPGAZCZAUUAPGPACPGAZGCAUAAGCPAGCGAZPPPGGAACGCCZPGPAACUZCZAZGPUAAAZCPZZPGZZCACPZPAUAGPZPAZZZPAAUAAAA	GCCAAAAZPPPUGGCPAZZPUGCGAAUACGCUCZCGZGCAAUAGCPACZGAGPGAUAACZCAZPGAGCPAUUAZGCACZGAAAAAAACPGACZPACPGAGPGUZPPAGAAACAZGCCGZPZGUGUZPACPPAAAZPAAAZPAAGAACCAZZGAGCZAPPAAAAAUZZGZCAAAGGPCZZGUAAACPPPGCAZPAAAZPZGAPAAAZAAZPAGAPCPPCCGCGACZPAAAACPGAAAACZGAZPGAGCPAGUAZGCACGCAZPGUAUACZPAGZZAPGCCGAGGCZAZUCAZGCPGCAUGAGCZCZGAUAACPGAZPGUAUCCZPGCPCZPUACPZPAUGCPZPAZZZPAAGAACU	AAUAAAAZPGCAZPGPGCZCACAPUAAAZUGACZGACGCUGAUGCGAGCPACZGAAGACPGACGCAZPCAGAAGZPAZPGAACUAGACZPGGCGAZGCACPGAGPGGAAAAUAZCZPUZPGCCGGCPAGPGAAAZPACAZPUAAAAAAACZCAZZCUZPGAAUACZPPGCAGUAGCZPGCAAUAGCZGPPAZGAAAZPZGACAAAGAGCZAPCPACCZAZZGAZZPAAAAZZCACACGPPAZPPCGCAUAGGUGCCCPPACPGAAGGCZGGPGGACCGGAUUCGGAZGZAGZCZCGCACACGPPPZAAAUPZZAGPGAAAACZCGPCAPGCACPZPUAAGCZPAGCZPAACAAAA
87	CatsToy2	97	CAAACPGZPZGPAACAZPAAPAAAAAACAAAACCACAAAAZACZPAUAGCAAGAGCAAAGCGACUGCACAAAAAAZPUCACACZPZCPZPCZGCCAC	AAAACPCZGCZPAACAZPCAGACAAAAAAAAAAAAAAAACCAAZPACAZCGACUGPGAAZGAAGACPAAAAAAAAZPGAAAAAZPZPGCPGZGAAAA	CAAACPGGCZZPAACAZPCAPCAAACAAAAACCCAAAAAAZCAZPUAAGAUUUUUCGUCZGAUCACPAAAAAAACZPAAAUAGZPZPPGCCZGCCAA	AAAGCPCGCCZGAAAAZPAAPAAAACAAAAACCAAAAAAAZCAZPAUUGCGACUGCUAAZGGAUACPAAAAAAAGZPAAAAAAZPCPGGCGZGAAAA	AUAAZPPGCCZPACAAZPACPAAAAACACAAAAAAAAAAAZAAZPAAUGCGACUGCAAAGCAUAAGCAAAAAAAAZPACCAACZPZPGGCZZPCCGG
88	ZigzagSemicircle	34	CAAAGUCCCZZPAGAAUACZAPAPCGGGACAAAA	AAGACGPCZZZPAGAAAACZAPAPAPGZCGAGAC	AAAACPGGCPZPAGCAAACZAPAZAGCCZGACGA	AAAACZGCZZZPCGACAACZAPAPAPGCPGAAAA	CAAAZGZAZZPZAGAAGACPAZAPAPUPCPAAAA
89	ShortString4	97	AAAAAAZZAPPAAZZCAGAAAGAZPAPGAAAACZZPAACAUACAZPACZGCAAACPAAZPAAGAAACAPPAAZZPPAAAAACAAAAAACAAAACCAG	AAAAAAZPAPPACZGAACAACGAZPAGCAAGAGCZPAACAGAGAZPAAZGAUAACPAAZPAACAAAGACPAAZZZPAGGAAAAAAAGAAAAAGAGAA	AAAUAAZPCZPAAZGAACAGAGAZPAPGAUUACZZPAACAAAGAZPAAZCAUAAGPAAZPAACAAAGACPAAZPZPAACAAAACAAAACAAAAAACC	ACAAAAZPAPPAACPAACAGCGAZPAPGAUAGCZZPAACAAAGAZPAAZGAGAACPAAZPAACAAAGAZGAAZZZPAAACAAAAAAGAAAAAAAAGG	GAAGAAZPAPPAAZZAACGACGAZPAPGAAAACZZPAACACAGAZPAAZGAAAGCPGAZPAACAAAGAPPAAZZZPAAACCAACAAAAAACACAACA
90	Gladius	400	NA	NA	NA	NA	NA
91	Thunderbolt	392	ZPAAZUGPGAAAAAGAAGAZPAAZPAZACUAAGACAACAZPCGUCCGAAAAAGAAAZPUAAAAACACCAUCUAGGUGCAAAAAZPCAAZPAAZGACCAAAAPGCPAAAUAAZGGZAAZPAAZPCAAAAAUUUUUACPGCAAAAAZPGAAAAAGAAZPAZAAAPAZPAACAAACACZPGZPPGAAAGAAAAGGAGAAPGZPAUAZPAZAACAAAAAAACAAACZZPAGUACAAAGCZGGACAACZAGCCAAUGGCUPGAZPAAZPCUAAAACAAAACPAAZPAAAAAUAAAGGGPGAAAACZPCZCGAACAAGAAAAAAAACAAAAACGPGZPAAZCACAGGCGGACGZPAAAAACCAPGZPAAZPGCAAAAAGAAAAAAACACZCAPAAZPA	ZPAAZGPGCAAAAAAAAGGZPAGZPGZAAGAAGAGAACAZGPCGCGCAAAAGAAAAZPAGAAAAGCGCAUUGAGCGCACGAAUZPAAAZPAAZGAAAAAAGZGGCAAAAAAGACPAAZPAAZPCAAAACGACUGAZPZGACCAAGZGAACAAGAAZPGZAAUPAZPAACAAAAACPCGZPGCAAACCAAAAAACAAPGZPAAAZPAZAAGAAAAAAAGAAAGCZPGCAAACAACPZPUAAAAGGCCGPAAUZCGGCCGZPAAZPCAACAAAAAAACPAAZPAAAAGAAAAZGGZGAAAACZPGGZGAACCAGAACAAAAACAAAAACPCCZPAAPGCPACAGCGCGZCPAAAGAAAAPAZPAAZPACUAAAACAAAAAAAGCGCZCPAGZPU	ZPAAZGPCGAAAAAAAAGAZPAGCPAZAAAGAGACAACAZGPPPCPGAAAAAAAAAZPAAAAAAGCZGAAUAACPGCAACGAUZPAAAZPAAZGAAAAAAAZGGCAAAAUAGACPAAZPAAZPCAAAACGACCGAZPPGAAAAAZPGAAAAAGAACPAZAAAPAZGAACAACAACZPAZPZGAAAGAAAAAAAGAAPAZCGCAGPGZAACAAAGAAACAAACPZPCCAAAACCCZZPACAAAGUPGGCGUAGCCZACAZPAAZPAAAUAAAAAAACPAAZPCAUAAAAGAGGAPGAGAACZPCPCPAAAAACAAAACAAAGCAAAAZGZGZPAAZUGCAUACZGZZZCPAAAAAAAAPGZGAAZPGCACAAAGCAAAAAACACGZCPAAZPC	ZPAAZGGPPAAAAAAAGGAZPAAZPGZAAAAGGAAAACAZPZCCPGGCAAAAAAAAZPUACAAACCGCUCCAUGCGGCAAAAAZPCACZPAAZGAAAAAAAPAGCAGUAAAGGUZAGZPAAZPCAAAACGACCGAZPZGAAAAAZPGAAAAUPAGCPACAAAGAZGAAZAAAAACZPAGCZGAAAGAAAGAAAGAAPAZPCAAZPAZAACAAAAAAACAAACPGCAAAAAAAACPZPAAACAGZCUCGUAACGAGPCAZPAAZPCCAAUAAAAAACPAAZPAAGAAAAAAGGCPCAGAAGZPACGPAGCAAGAACAAAAACAAAAAZCGUZPAAZGACAAACCZGGPZPAACAAAAAPAZPAGZPGCGAAAAGAAAAAGACAZZCCPAGZPA	ZPAGZGGCGAAAAAAAGGAZPAACPGZCCAAUGAGAACAZGCAZCGCAAAAAAACAZPAAACCGCPAGAAAAGCUZGUAAAAUZPCAGZPAAZGAAAAAAAZGACAAAAAAGGCPAGZPAAZPCCAAAGAAAACAZPPGACAAAGZGAAAAAGAAZPAZAAAPAZPAACAAAAACPCAGPZGAAAGAAGAGAAGAAPGZPAUAZPAZAACAAAAAAGCAAACPZCAGAACAAACZZPAAAAAGZZCCGUAGCGGPPCGZPAAZPAAACAUCCAAACPAAZPAAAUAAAUAGGCGCGAAAGZPCAZGAAAAACAAAAAAAAGCCACACPUGZPAACGACAAAGCGPUGCPAAAAAAAAPAZGAAZPGCAAAAAZACGAACAPACGCCPAAZPA
92	Mutatedchickenfeet	100	ACACAAAZPAPGAZPUGAZPUZPCCAZPCAACZZPAZZUPGAZPAAAZPACPCCCZGAAACZPPACZUPGAZPCAAZPCZPACAZPAAACZPGAAAAAAG	AAACUAAZPAPGAZPCAAZPAZPACAZPCAACZZPACZAPGAZPACAZPACPAAAZGAAACZPGACZAPGAZPAAAZPAZPCACZPCAACZPGAAAAAAA	AUUAACAZPAGCAZPAAUZPAZPAAAZPAAAGCZPACZAPGAZPAAAZPACPAAAZGAAACZPGACZUPGAZCGCAGPCZCGCAGPAAACZPGAAAAAAA	AAAUACGZPAGCAZPUAAZPCZPAGUZPAAAGCZPACZAPGACPAAAZGAGCGCAGCAAACZPGACZAPGAZPGAAZPAZPCAAZPAAACZPGAAAGAAA	AACCAAACZAPGAZPCAGZPUZPCAUZPCCACZPGACZAPGAZPAAAZPACPAAAZGAAACZPGACZAPGAZPACAZPAZPAUAZPAAACZPGAAACAAA
93	ChickenTracks	116	CAAAAUAGZGCAACZGCGCAUAAGCGCAAGZPAUAAAUZPCAGPGPGUUCUCZCZPGUUGCPAACZPGCCPAUUZGGCGAZGCPGAAZGCPAAPGCPUCUZGCZZPGAAAAAAAAG	GACAAGAAZZZGCCGGGPGAAAACZCCAAPPCPAAGAZGZZCAPGGPAAAUZCCZCGGCPPPAACZPGCPGAGACZGCAGZGCPUAUZGCPAAGZZPAUAZPPCZPGAAAAGAAAA	AAGGAGAAZGUGZZGGZCCAAUGGGPCAAZGGUAUAAACCPAAPZPCAACGGZPZCPPCACPAAZPPGCCPAUGZGGCAGZGPGAUACZCPAAPPCPAAAZGZZZZPCAAAAGAAA	AACAAAAAZGACGZUZPUZAAAAPAZPCAZCPCCAUAGZGPAAPGACAAUAGUCZAPCGUCPGACZPGPGPACAZCZCAAZGPGAUACZCPAAZCGCAGAGCGPZPGAAAAAAGAA	CAAAAAAAZCZZCCPGGCPGUAAZGCCAAZGCGUAAACGCPGAACGCAACAGCGUZGGPPGPAACZPZGCPGAAZGCPCAZGGCAAAGCCPAAPGPPAAAZZCZZPGAAAAUCGAA
94	LookingBackAgain	389	ZPGGAZPPZPZPAAAAAZGPGCPCAAZGCZCPCZPZPCAZPPZCPAAZZGUAACPPZGPAZCPPGCAAGCGGAAAACCGCAAAACZZGPAAZZPCAZZPACGPZGZPGAAAAACZUCGAAAACGAPGCCCAAACZPZPGCPZPCCPAGAZGGZPZGGGPAAAZCCCPZPPCZCZPAAGACPAAGAAZUAPAAPCGGAAAACCGZAAZAPAACZGGCAZPZPGGAAACZPCAGPGZZPAAAZGCZPCPZCAZPCGPUZPZPAAAAACZZGZZZPAUUCACCCPZZPAACAAZPPZZPPPAAACPPAZPZPZPZGAAAAACZPPGCUCGAAAACGAGCZAAZPPZPAACZPACZUCPAUUZGAPGAAZZPZPGAAACPZPZCGZPAAACZP	ZPGCAZPPZPPPUAAUCZPGCGPAUUZCGCZPCZZZPAUZPPCGPCAZGPUCAZCPZCGCCZCZGAAACGCZAAUUPGCGAAGACPGPGAAZZPCUZZPUCZPZGZPGAAAAACPPGCGUAUGCZZGAAAAAACZPZGCZPZPAGPUGCZCUZPZGCZZUAAPPGCPZPPGZPZPAAZUCPAAGAACAAPAAZGGCUAAAGCCPAAZAGAACZGAPAZPZPGAAAACZPAAZPCZZPAAAZPGCPCPZPAZPPPPCZPZPAAACACZCPZCZPUUAAUUCCGZZCUACACGPPCZPGPAAAZGPCZPZPZPZGAAAAACZPGCPCCCACUAGGGZGCACZGCZPAAAZPAGCCPGGUACZGGCGAGCPZPGCAGCPZPZZZZPAAACZP	ZPGAAZPPZPZPAAAAAPPGGZGCUACPCCZZAZPZPCAZPPZZCAAZGPUUAZCPGPPACZPZGAGAGCGCAAUUGCGCAAAACPZPGACZZPAAZZPAAZPCPZPGAAAAACGCZCGAAAGPGCGAAAAAACZPZPUCPZPGCPAAGZGCZPZZPCPAAGZGZPPZPGCZGZPAAGGCGAAPAAZCAPAAGCCCCAAAGGGCAAZGPAAZCGGCAZPZPGCAAACZPAACPGCZPAACZGAZPZGZPCZPGCPCZPZPACAUACZZCZGCCAAAAAAAAZZGGAAAUACCPPGGCPCAAGPPCZPZPZPPGCAAAAUZPZPZUCUGCCAAGAPZPCACZPZGAACCPAGPGCZGAAPGCZCAAZPGZPAAAACZZPZGCZPAAACZP	ZPGCAZPPZPZPAAAACZZCCZPAGCZPGGPPAZPZPAAZPPCZGAAZGPCAAZCPCPGAGPPCGACAGPGAGAAAUCZCAAAACGZZCAAZZPAAZZPAAZPGPZPGACAAACPAZGACAUCPUZGAAAAAACZPZPACPZPPCGGAACGZZPCPAGCAAGGCUZGCPGZGPZPCAPAAPAAPAGCAAPAAZZPGAUCACZPPAAZAGGUZZAAZGZPZPGAAAACZPAAZCPCZGAAAZGUZPZCZPAZPZGPAZPZPAAUUACZZGZCGGACAAAAAAPGPGAAAUACZCZCCGPAUACPPCZPZPZPZGAAAAACZPGCCCUPAGCUZAGGGCUAZPPZPAAAZPCZGUGPUAUZCACPUAZZPZPGCAACPZPZCPZPAAACZP	ZPGCAZPPZPZPAAAACZCGCCPUAAZGGCGPCZPZPAAZPPZGCAAZPGGAACZPGCPACPGCPAAAZZGCUGAUGCPPCCCAZGCZGAAZZPAAZZPAAGCZGZPGCAAAACGCGPUGAAZCGCGAAAAAACZPZPCZGZPGPGAAGCZCZPZGAGPCAAZCUCPZPCGCPZPAAZAUPUAGGAGAAZGGPGAPAAUAZUCZAAPACUGCZAUPAZPZPGACAACZPAAZGCGZPUAUCPGZPCPGCAZPGCPAZPPPUCAACCZZGCGZZAAAAAAACGPZGAAAUACPZCPPCGAUACPPAZZZPZPZPAAAAAACPCPPZCPAGAUZGPZZGAAZPPZPAAUZPAGZCGPCAAZCGPCAAZZPZGCAAAZPZPZGCZPAAACZP
95	Multilooping6	82	AACACGZZPPCPPZGUUAACPZZGZGCCPAGAUZGGCPZZPGCPCPACCAGUCGGUZGPACAGCAAUCUGUZZGCPCGUGAA	AGCCUCPZPPZGPPGAGAACZZCPZGPUGCCAACAZCPZZPGCPPCACGUUAACGUGZZPCUGGGAGCAGZPZGCZGAGGGA	UACZGGCZPPCPGCZAAAAPGCZGZGGGCAGAAGCCCPZZPCGCZCZCGUAAACGPGPPCACGUAAACGUGZGCGGCCPGAU	AACZCZCZPPCPCAGGUAGCUGZGCPCPGAGAACZGZGZZPZGCPPAGAAAAGUCUZZZCCGCAGUUGCGGPGCPGPGPGAC	AACZGUGZPPZPGCGAUUACGCZPZPZCGAUGACGPZPZZPPZCCZCZGCACUCPGPGPUGGCAAUAGCCAZGPZCACPGCA
96	Cesspool	358	NA	NA	PAAGACGAAGACAGZPPAAPAPAZCPAAAZGPAAZAAZAAZZPAACAAGAAAACAAGAGCAGAAAACAGCAAAAAGAAAACAACAAZAACAAGAAGACAACAAZPPAAPAPAZCPAAAZGPAAZAAZAAZZPAGCAGCGAAAGGUGAZGAGAAAACGCPAAAAAGAAAACGACAAGAUZPACZCCGAAAACGAZPPAAPAPAZCPAAAZGPAAZAAZAAZZPAACAAGAAAACAAGAZGGCGAAAGACPAAAAAGAAAACAAPGAZPAUZPGCPAAAUUUUUUAZPPAAPAPAZCPAACZGPAAZAAZAAZZPAAGCACGACCGAGCAGCGCAAUAGGGCUACAAGACAACAAZGAZP	NA	NA
97	Hoglafractal	400	GAGAZPAAPGGZZUAAAGCCPGAAAAAACZGGCPPCCZGCGPCAAGPZGUAAAUCPZCZCGCZZGAAZPGAAUACZPCPPCZPZUGACPGCAAAGCGGCAAGUACCGCGCZGPPUAAPZGACUAACPZAZZPPAGCAAUAGCZZAZPPGAAAAZCPAAZGGAAAAAACCPZGPPPAGGCAAAACCZZPZPAGAAZPZAGCGCPAAAAACZAGPAAAAACZCPGPPCAAAAAGZZGCAAAAGCAGACUCPAAAAAAZCGACACAACGPPGAACAACZAAACUGCCGCUAUGCGGCAGCAAAAAAZGAGUCCGAAAAZGCGCAAAACCZZPAAAAPZPAAUZPAACAUAGAZGUCPPGAAAAPCGAGAGZPGCAAACZZCCZGPAUAZCPGGPACZZGCPGC	AACAZPUAGCGGCAAUAGCPZGCAUAAACPZGCGCCGCPPGPAAAGCZCAAACCGPGCZCZZPGCAAPCGAAAACGZGCZCZPPAUACZCZAUACGGCAGAGAAGCCGPGPGPCPAUGCGAUAAACGCZGZPZAPGGAAACZPZACPZCAAAACCPAACZGAACCAACPGZGGCPAZPAAUAAZPZGPPCAAAUGZZGCZGCGAAAAAPCAPPAACAACZZGZGPGCUAUACZCZCACAAGPCCPGGGCAAAAACPPCACUAAAGZZPCGAACAGZAAACGCPACGUAACGUZGCGAAAAAAAGCCCZGAAAAAACGCPGUAAAAGPZGAAAGZZPAAAZPAAGACAGGZCAPCUGGAAAPGAAAACZPGAGAACZZZCZCPAGGZGPGPPACAGZGPGC	AAZUZPAAPPGGPAUACZGGCCGCGAAUGGCCPZCCZZPGGZUAAZPPGCACAUCZZPPCCZGCPAACZCACAAGPGZGCAZPPCAAPGZUCAAPCCGACAAAACGGZAPCZPCGAAZCPAAAAAZGPCGZZCAPGAACACZGPCZGGCAAAAZGCAAZCGAAAACACGPGCPPZAPGAAAAACZPZPPZAAAUPZZACPGGCAAAAACZUGCACAAAAGCPGPGGAAGAACCZGPAGAAZCGGGCCGCAAAAAAGPCACUCAAGZCPPAACACZZAAACCGUCZZUAAPPGACGGAAAAAAAGCGGCCAAAAAAGCCZGAAAACGCCPAAAGZZPAAAZPAAPAGAGGZZAPCPGAUCAZGAUUACPZPCAUAZPCZGGCPAAAZGCCPGCCZGZPPAC	AAGAZPUAZCCCZAAAAGZCGPAUUAAGZCGPCPGGGPZGAPAAAGCCGAUAUACGGCZUCPPGZAUGCGAAUACGCPCZAZPPUAACGZPAAAGZCPCUAAAUZGPCZPCGPGCAAZPGUAAACCZPGCZPZAGCAACAGCPZAZPPGAAAAGZCAACGCAAAAAAGCGGPCZPAZGACCAACPZPCCPAAAAZGGAGGCAGAAAAAGPAPGAAAAAACZZCPGGAAAAACCZPGAACGCZAGGGZCCACAAAAPGCGUAAAGGCZZPAAAAAZPAAAGCAACGGAAACCGUUGCAAAAAAAGGPCCCAAAAAACUGCCAACAACZZPAAAAZZPAAAZPAACAUAGAZPAGPCGAAAAZPAAAAZPPGAAAACZCPGCGPUAAZCGCZGACGZCZPGC	CAGAZPUACZUCGUAAACGCCPGAAAAGZGGCGCGAPGPGGPAAAGCZCAAAAAGPGCZCCZZGCAAZCGGAAACGPGCPAZPPAAACGCPAAACPGCAACAGAGCZGZGCGPGGAAZGCAAAUAGCPCCZPZCZGUAAUCPPZAZZPGAAAGGPPAAZGCGAAGUAGCPZZCPGCZPUUAAUZPCZCPUAAAAAZGAGZGCCAAAAAGCAPGAAAAAACZGCZPPAUAAAZZPZGCAAACPAGAAPGPAAAAAAGGCAAAAAAGCCZGAUAGACPAAAGZGCCZGAAACPGGCPCAAAAAAAZCZUUCAAAGAAGGCPCAAAAACZPPAAAUZZPAAAZPAACAGAGGZPAGPGGAAAAPGAAAACZPCAACAGZZGCCCPAAUZGGGCPACCZCZPAC
98	Bullseye	202	AAACZPGCZCGACGPGCAAGPZGAUACPZCAAZCZPUUUZPGPZPGAAAAACAAZPPCPGCAAAGCZGCAGCCZAAGPGGCAUZGCPGAAZGCPZZPGAAAAAGAZPPGCZCAAAGPGCAACGCPAAUZGCGAAPGCPUAAZGCZZZPAAAAAAAAZPPGCCPACGZGGCAAZGGCAUGGCCPAAZZGPCACZCPPZZPAGC	CAACZPGZZGAUACPPCAAZGGCAUUGCCPAAZGZPAUGZPCPZPGACAAAAAAZPPCZCPCAGZGPGAAGCCZCGUPGGCACPCZGAAACPGZZZPAGAAAAAAZPPGCGPAAAZCGCGACGGCAUAGCCGAUPPCPAAUZGZZZZPGAAAAGGAZPPGCCPGGUZGGCAAGPPGAAGCZZCAACGZGGGGCPCGZZPGGU	AAACZPZPCGAUACGZPAACZGPAAAZCPGAAPPCPAAAZGZZZPGAAAUAGAAZPPCZCPACGZGPGAAGCZGAUUCPGCAAZGCGUGUCGCPZZPAGAAAAAAZPPZGZPAAUZPCPAACZZGAAACPPGGAPGCGUAACGCZZZPCAAGAAAAZPPGCGPAAAZCGCAAGCCGAAACGGCAAGZCPAAAZGPCZZPCCC	AAACZPZGCPUUAZGCPCAZPCGCAACGZPAAPGCCGCAGGCZZPGAAAAAAAAZPPZPGPAAAZCZPAAGCCZAAGPGGCACPACPAACZGUZZZPAACAAAAAZPPGCZCGUAGPGCAACAPPCAAZZUGAAPPCGAAUCGZZZZPAAAAAGGGZPPGZZGAUCCPPCAAGCGPAAGZCGCAAZGGPAUAZCCPZZPAAU	AAACZPGCGPAUCZCGCAAZGCPUAAZGCPCAPPCPAUAZGZZZPGAAAAAAAAZPPGCZGAGUCPGCAACPPGGAUCZZGAAPCCPAUUZGGZZZPAAAAGAAAZPPZGCPCAAZGCPAAZCCGGAACGGPAAPCPPAAGZZGZZZPAAAAAAAAGCPZGGCAAAGCCPAACPCPAGCZGZGAACGZCGCAGPCGZGCAAA
99	ShootingStar	364	GCGZZGZPZPZPGCZCGAAACAPAAZPGPGZACPZAPGAAAACAZPZAGPCZAZAPAAZGCACGPGCZPUZPCPZCUGACUAZPCZPZACPCGCAPCZUCZUGAPGAAAACAZCAPCGPGZGACGZAGPZPAZUPGAGCUGPAAAAAUAAZGZPZPCZGCGCPAAAZGCGCAPPPCPAAAZGZZZPACAUAAGGZAPGZPAZPZPAPGGCAPGGZAUACGCCZPPAAAZZPGGCGCPGGZPACAZPCCZPCCZPCPGGZPAAAZPCCZGZAPCGCPAAAZGCGZGCCZPGGZAAGAAAACPGGZAAPAAZAPAZPCAGCPZCZPACAAZAPPZGACGZPAZAAPAAZAPACZPCCZACPPCGCG	CZGCPGZPZPGCCZUCGAAACAPAAZPGZGZACPCAZGAAAACAPGZAGPCPAZAPAAZGAACGAPGGCAZPGCZUUZAPAAZPAZCGUCPCPGUCGCUCPCZAZPACAAZAPPGZCGGCGCUZGZUGCGPAZAPAAZPAAPPUUGAZUUGCZPZPCZPPPCPAUCZGZZZAPCGGPACAZCCGZPACAACAGGZAPGZPAZPZPAPGGZAPGGZUAACZPCCGPAAUZCGGZPGCPPGCPAAAZGCZZPCCZPGCZPZPAAUZPZPGCZAPZGGPAAAZCCPZPCCZPPCZAACAAGAGPGAPACPAAPAPAZGGUCPZZCPGAAAACAZPPZUGCCPAZAAZCAZGZUAZPGZZACZGCPGC	GCGCZGZPZPGCCGZZGAAACAPAAZPAZGGACPZAZPAAUAZAPPZAGCCPAZAPACZGAACPPCGGCAZPZPZCAZUPAAZPAZCCAGPZGCAGZCAGCGZAZPAACCZAPPCGACGPCGACPZACGGPAZAPAAZPGGPGAAAACUAZPZPZPCZGPCGPGUAZCGZCAPPZCPUAAZGPZZPACAUCAGGZAPGZPAZPZPAPCPPAPZPZCAAGPCCCCPAACZGGGGZCAPGCZPAUAZPGCZPZPZPGCPGCPAAUZGCZGCZAPPPAPUACZUZZZZZGZPGCZAAGAAAACPGAZAAPAAZAPGZCZAGCPZAZPAAACZAPPZGACPGPGZAAPAAZAPUAZPGCZACPGCGCU	ZGCGCPZPZPGCCZCGGAAACAPAAZPGGCZCGPZCPGACAACAZPZACPGCGZAPAAZGAACCGPGGCUZPPPCAUZCPGUZCGZGGUCPAZGAPUGACPPCAZPAAAAZAPGZZAGCAZCAPUZAGCCPGGUPAAZPUUGCAACCGAAZZZPZGZZPPAZPUAAZPUZZAPGGPPAAAZZCCZPGZAAAAPGZAPPCPUZPZPUPGCZAPZGCAAACGGCPCGAAUCGZGCCGAZZPCGAUUCGZPPGCPZPPZUZZGAAACPPAPZZAPCGZPAAAZPCGZPGCZPCZZAAGAAAACPAAZAAZAGZAZAZPZAGPCZAPGACAACAZPGZACPZPAPAAPGUPAPAAZPPGZUZGCGCPA	CPCGCPZPZPZGCCCCGAAACAPAAZPAZCZGCPZAPGAGAACAZPZAGPGPAZAPAAZGAACGGGGCPAZPZGZCAZUPAAZGAUGGACPGCGCPZGACPPCAZPCAAAZAPGZZAGCPZCAGCZAGCCAGCUPAAZPUGPGAAGACUACPZPZPCCPCGCPAAAZGCGZAPGGGPAUAZCCCZPGZAAAAPGZAGGZPAZPZPAPGUZAPGCZAAAZGCCPGCACAGCZGGCPAPGZZGAAACPPCZPGCZPPGCGGPCGUZCCGCZZAPGCCPUAAZGGCZPACZPZCPAAGAAAACPAAZCAPAAZAPAZPZCGPGCAZPCAAAZAPGCZACPZPAZAAPAAZGPAAZZGPZAZGCGZGU
100	Teslagon	382	AAAAAGZGCAAAAAAZPAZPUCAGAAACPAZPCACGAACAAAAUAAGZPAAAAAAACAZGCACAAAAAAAAACAGCPAZGAAAAAAAZPAZPAAAAAAUPGAAAAAAAAAAAAAAACZAGCAAAAZPAZPGGAAAAACPAZPAAAAAAAAAACGAAUZPAAAAGAAAAZPCAGGAAAAAGAAAAGZPAZGACAAAACZPAZPAAAAACAZGCAAAAAAAAAAAAAACPCCCAAAUZPAZPAAAAACACPAZPCAAAAAAAAAACAAGZPCAACACAAACPGAAAAAAAAAAAAACZGAZGACAAAAUZPACPAAAAACACPUAAAAAAACAAAZPAACAAAAAAAAAACAZPAZGCAAAAAUZGAZPAACACGACPAAACCU	AAAAAAZPUAAAAGAGCUZPUAAAACACPAZPCAGAAAAAAGAAAAGZPAAAAAAAAAGZCAAAAACAAAACCAGPCAZGAAACAAAZPAZPGAAAAAAGCAAAAAAAAAAAAAAAGCAAAAAACZPGZPCCAAAAACPAZGCGAAAAAAAAAAAGACPAAAAAAAAAZPGAAAAAAACAAGCACZPAZGAAAAAAGZPAZPCAAAAAAGCAAAAAAAAAAAAAAAGCAAAAAAGZPGZPAAAAAAACPAGPGAAAAAAAAAAGGACZCAACAAAAAACPGCAAAAAAAAAAAGGZGAZGACAAACUZPAZPAAAAAAAPGAGGAAAACAAAAZGAAAAAAAAAAAAAAACPACZUCAGACUZPUGCAAAAAAAZPUAAAAG	NA	AAGCCCZPUACAAGACPUZPAAAAAAACPUZPUGGAAGAAAAGAGAAZPCAAAAUAAACPGGCAAAAAAAAAAACZGAZGCCAGAAUZPAZPGAAAAAACGAAAAAAAAAAAACAACGCAAAAACZPCGCAAGAAAACPAZGCAAAAAAAAAAAAAACPAAAGAAAAAZPACAAAAAAACAAAAUZPAZGAGAAAAUGCAZPGAAAAAACGACAAAAAAAAAAAAACGAAAAAACZPAZPGAAAAAACPAZPGCAAAGAAAAAAAACZPCAAAAACAACPGACAAAAAAAAAAACZGAZGAAGAAACZPACPGAAAAAAGCAAAAAAAAAAUAZPAACAAAAAAAAAAACZPAGCAAAAAACZGCZGAAAAAAAZPCAAUAA	NA
	mean:	159.02
	stdev:	127.483
	min	12
	max	400

## Sheet: PZ_Sequences_in_10_days
Sequence ID	Sequence Name	Sequence 1	Sequence 2	Sequence 3	Sequence 4	Sequence 5
90	Gladius	NA	NA	NA	NA	NA

## Sheet: DNAzyme-sequences
SequenceName	Type	Number	Time	NED	RandomSeed	Number	Sequence
DNAzyme	No PZ	1	1573.25	0.0641311	1654590084	1	AAAAAGACUGCUCCAAAAACCGCAAAGCGGAAAAAAAAAGGGCGCAAAAAAAAAGCGCUCCCAAAAAAAAGGGAAGCAGGCGAGGAAAAAAAGAAAAAAAAAGA
DNAzyme	No PZ	2	4633.95	0.0741058	1654591679	2	UGAUCCUGCCAGCGAAAAAGCACGCAGUGCAAAAAAAAACGGCCGAAAAAAAAACGGCGCGCAAAAAAAAGCGCCUGGCUGCCAAAAAAAAAGAAAAAAAAAAG
DNAzyme	No PZ	3	2858.65	0.0707134	1654596345	3	AGAUAGGCGACGGGAAAAAGCCGAAACGGCACAAAAAAACCGCGCAAAAAAAAAGCGCGCGCAAAAAGAAGCGCCGUCGACAGAAAAAAAAAAAAGGAAAAAAA
DNAzyme	No PZ	4	7342.72	0.0412901	1654599245	4	AUAAACUGGUCGCGAAAAAGCCGGCACGGCAAAAAAAAACGGCCGAAAAAAAAACGGCGGCGCAAAUACACGCCCGACCUGAAAAAAAAAAAAAAAGCAAAAAG
DNAzyme	No PZ	5	2313.93	0.104497	1654606640	5	AUUAGGGCUCGUCCAAAAAGCCGGUUCGGCAAAAAAAAAGGGCGCAAAAAAAAAGCGCCGGGAAAGAAGGCCCGACGAGACAAGAAAAAAAAAAAAAAAAAAAC
DNAzyme	No PZ	6	4067.49	0.138127	1657440658	6	AAAAAGACGGCCGGAAAAAGCCGAUACGGCACAAAAAAACCCGCGAAAAAGAAACGCGACGCAAAAGAAAGCGUGGCCGACAAACAAAAAAAAACAAACAACAA
DNAzyme	No PZ	7	3378.88	0.078167	1657440675	7	AGAUUGACGGCCCCAGAAAGCCCGCAGGGCAAAAGAAAAGGGCGCAAAAAAAAAGCGCUGCCAAAAACAAGGCAGGCCGACGAAAAAAAAAAAGAGAAAAGAAA
DNAzyme	No PZ	8	2049.32	0.0999036	1657440678	8	ACAAAGGCACAUCCAAAAAGCCGAUACGGCAAGAAAAAAGGGCGCAAAAAAAAAGCGCCGAGAAAAUAAACUCGAUGUGGCAAAAAAAAAAAAAAAAGAAGGAA
DNAzyme	No PZ	9	1461.84	0.202684	1657440688	9	AAAAAGGCGGCACCCAACAGCCGUAACGGCAAAAAAAAAGGGCGCAAAAAAAAAGCGCGCCCGAAAAAAAGGGCUGCCGACAAAAAAAAAAAAAAAAAGACAAA
DNAzyme	No PZ	10	2636.43	0.174226	1657440698	10	ACAACGGCCCGCCGCAAAACCCGACACGGGAAAAAAAAGCGGCCGAAAAAAAAACGGCGCCGAGAAAAAACGGCGCGGGACAAAAACAAGAACAAAAAACAAAC
DNAzyme	With PZ	1	1576.76	0.0386009	1667790862	1	AAACAPAZGCCAZPUAAACGGZPGAGZPCCAAAAAAAAAZPZGCPAAAAAAAAAZGCPPGGPAGAAGAAGZCCZUGGCPAZACAAAAACCCAACAAAAAAACCA
DNAzyme	With PZ	2	1375.75	0.0311186	1667790872	2	AAAAAPACZGCCZPUACAACPPPGUUZZZGCAAAAAAAAZPZPCGACGAAAAAACGZPCGGCACAAAAAAGCCGGGCPGGZAAAAAAAAAAGAAAAAAAGGGAA
DNAzyme	With PZ	3	1769.18	0.0455725	1667790882	3	AGAUAGAZPUGZZPUAAAAGCCGGGACGGCAAAGACAGAZPZPPPAAGCAGAAAZZZPAGGCGAAUAAAAGCCUPCAZPGCGCAAAAAAAAAAAAAAACAAAAA
DNAzyme	With PZ	4	1492.07	0.0358595	1667790892	4	GAAAAPGZGGCAZPCAACACCZGAAUCPGGAAAAAAAAGZPZPCPACAAACAAAZGZPUZPGAAGAAAGACZPAUGCCPAZAAACCAACAAACACAAAAAAAAA
DNAzyme	With PZ	5	1654.47	0.0374991	1667790902	5	UGAAGZUPPCPPZPUAAAACPZPAGAZPZGACAAAAAAAZPCPPGAGAAAAAAACZZGACPGCAAAAAAACZGUZZGZZUPAGGGGGGAGAAAAAAAAGGGAAA
DNAzyme	With PZ	6	1589.29	0.0436703	1667790912	6	CUUAAZUGPCGCZPGAACACZGPAAUZCPGAAAAAAACCZPZGPGACCAAAACACZCPGAPGACAAAAAACZUCGCGZCUPACAAAAAAACAACCAAAAAAACA
DNAzyme	With PZ	7	1507.26	0.0436888	1667790922	7	AUAGUPAZZACGZPUACAACPGCUUCGCZGCAACAAAAAZPZGPCAGAAAAAAAGZCPGCZPAAAAAAAAZPGCCGUPPAZGAAAAAAACCAAAAAAAAAAAAA
DNAzyme	With PZ	8	1826.93	0.0539795	1667790932	8	CCAAGZUPCGGPZPCAAAACZCPAUUZGPGAAGAAAAAGZPZPGCAAACAAGAAGCZPGCZCAAGAAAAAGPGCZCCGZUPAAAAAACCAAAAAAAACCCCCAA
DNAzyme	With PZ	9	1633.5	0.0539029	1667790942	9	AAAAAPAZGCCGZPCAAAAGGCPAGAZGCCAAAAAAACGZPCPPGCAGAAAAAACZZGGAGCAAAAAAAAGCUCCGGCPAZAAAAAAAAAACACAAAAAACCAC
DNAzyme	With PZ	10	1517.21	0.0333823	1667791288	10	ACAUAPAZCACGZPUAAAACZZGGAACPPGAAAAAAAGAZPZGCGAAAGAAGAACGCPCGGCAAGUUAGAGCCGCGUGPGZAAAAAAAAAAGAAAAGAAAAAAA
						length=	104

## Sheet: Eterna_Example_NED_DNA_and_RNA
		DNA using tables with extended PZ		RNA
Sequence ID	Sequence Name	NED of First Result	NED of Second Result	NED of First Result	NED of Second Result
1	SimpleHairpin	0.705304	0.631732	0.528532	0.0866064
2	ArabidopsisThaliana6RNA-DifficultyLevel0	0.800329	0.363438	0.0517952	0.020736
3	PrionPseudoknot-DifficultyLevel0	0.572944	0.576058	0.143105	0.103495
4	HumanIntegratedAdenovirus-DifficultyLevel0	0.362203	0.387677	0.0969666	0.0467504
5	TheGammaretrovirusSignal-DifficultyLevel0	0.555404	0.707053	0.560939	0.59986
6	SaccharomycesCerevisiae-DifficultyLevel0	0.315721	0.195301	0.0400873	0.140083
7	Fractal2	0.287306	0.0506385	0.268047	0.00631789
8	G-CPlacement	0.174032	0.208171	0.214266	0.176385
9	TheSun	0.187602	0.205245	0.131992	0.0131065
10	FrogFoot	0.428838	0.419442	0.190374	0.050976
11	InfoRNAtest16	0.223686	0.340522	0.193446	0.203115
12	Mat-Martian2	0.712917	0.710074	0.375816	0.16656
13	square	0.0339804	0.00909581	0.0114542	0.00211627
14	Sixlegdturtle2	0.163552	0.156608	0.105204	0.156361
15	SmallandEasy6	0.202922	0.23769	0.202403	0.229739
16	Fractile	0.133494	0.158963	0.111814	0.122394
17	SixlegdTurtle	0.131834	0.189272	0.0897342	0.13752
18	snoRNASNORD64	0.544055	0.60843	0.533606	0.373009
19	ChalkOutline	0.0467986	0.0456659	0.0146187	0.0075297
20	InfoRNAbulgetest9	0.60071	0.229155	0.696156	0.153174
21	TiltedRussianCross	0.0430037	0.0187154	0.0365875	0.00750435
22	ThisisACTUALLYSmallAndEasy6	0	0.0103154	0	0.000640537
23	Shortie4	0.431132	0.564115	0.431144	0.512763
24	ShapeTest	0.0249842	0.0382912	0.0235166	0.062858
25	TheMinitsry	0.462397	0.484871	0.385969	0.375118
26	stickshift	0.643224	0.660093	0.310957	0.309723
27	U	0.744483	0.731233	0.762901	0.70554
28	StillLife(SunflowerInAVase)	0.437131	0.469269	0.0322863	0.0330241
29	Quasispecies2-2LoopChallenge	0.0521366	0.317928	0.0598957	0.102047
30	Cornerbulgetraining	0.64061	0.544962	0.481713	0.460807
31	Spiral	0.787714	0.775557	0.29526	0.684856
32	InfoRNAbulgetest	0.182253	0.438308	0.0452113	0.41556
33	Worm1	0.416297	0.412945	0.512741	0.398778
34	justdownto1bulge	0.0269931	0.0264561	0.166085	0.0758558
35	IronCross	0.550062	0.558687	0.369097	0.435572
36	loopsandstems	0.49009	0.443745	0.353122	0.369781
37	WaterStrider	0.0924868	0.291372	0.19712	0.287394
38	TheTurtle(s)Move(s)	0.453132	0.487765	0.237574	0.195279
39	Adenine	0.332146	0.20049	0.255777	0.0995868
40	Tripod5	0.412539	0.617726	0.0924833	0.196131
41	Shortie6	0.433488	0.506641	0.363211	0.519084
42	Runner	0.189262	0.250335	0.161377	0.0583339
43	Recoil	0.0138021	0.101376	0.0522638	0.0469761
44	[CloudBeta]AnArmandaLeg10	0.242407	0.196659	0.298643	0.105064
45	[CloudBeta]5AdjacentStackMulti-BranchLoop	0.0486179	0.156666	0.00988976	0.0545562
46	TripleY	0.114428	0.062044	0.334401	0.24215
47	MisfoldedAptamer	0.382592	0.343049	0.342121	0.313182
48	Flowerpower	0.0298223	0.016149	0.027988	0.04483
49	Kudzu	0.153796	0.366062	0.0758869	0.0605162
50	1,2,3and4bulges	0.125462	0.247242	0.277492	0.276741
51	medallion	0.479194	0.381094	0.0772797	0.149237
52	[RNA]RepetitiousSequences8outof10	0.191965	0.168209	0.143866	0.118702
53	Documentingrepetitiousbehavior	0.194335	0.183572	0.04151	0.0302033
54	7multiloop	0.275157	0.662967	0.0220193	0.319802
55	Kyurem7	0.199962	0.118783	0.208377	0.221902
56	JF1	0.737647	0.739819	0.515138	0.428753
57	multiloopingfun	0.474045	0.46153	0.542431	0.526031
58	Multiloop	0.17628	0.090683	0.138074	0.0319819
59	hardY	0.804869	0.808741	0.43086	0.572472
60	Mat-Elements&Sections	0.498382	0.580559	0.544511	0.56542
61	Chickenfeet	0.114082	0.171938	0.262246	0.258158
62	Bug18	0.552451	0.557351	0.54544	0.53522
63	Fractalstarx5	0.535391	0.678277	0.420694	0.615169
64	Cropcircle2	0.190436	0.19214	0.169937	0.145459
65	BranchingLoop	0.26381	0.279095	0.156873	0.15977
66	Bug38	0.532462	0.536908	0.460227	0.522217
67	SimpleSingleBond	0.114553	0.108889	0.0791666	0.0382083
68	Taraxacumofficinale	0.767919	0.728935	0.436308	0.437763
69	HeadlessBugonWindshield	0.509652	0.505546	0.456284	0.488419
70	Pokeball	0.689622	0.677488	0.68191	0.697394
71	Variationofacropcircle	0.331167	0.340206	0.273034	0.321459
72	LoopnexttoaMultiloop	0.219928	0.202148	0.0612896	0.05318
73	Snowflake4	0.128925	0.153233	0.265648	0.241562
74	Mat-Cuboid	0.682618	0.612124	0.415319	0.689495
75	MisfoldedAptamer6	0.318692	0.323852	0.27518	0.270693
76	Snowflake3	0.202674	0.260804	0.354812	0.330403
77	HardYandabitmore	0.161988	0.183457	0.278835	0.201385
78	Mat-Lot2-2B	0.608454	0.617253	0.630989	0.630902
79	ShapesandEnergy	0.498632	0.380625	0.408072	0.289327
80	Spiralof5s	0.61335	0.705758	0.618678	0.702507
81	Campfire	0.443749	0.370614	0.446849	0.444073
82	Anemone	0.499174	0.337116	0.488247	0.231939
83	Fractal3	0.584456	0.410141	0.52975	0.357585
84	Kyurem5	0.107403	0.0708337	0.154216	0.24837
85	SnowflakeNecklace(orv20)	0.0746604	0.0919898	0.0271491	0.0360594
86	MethaqualoneC16H14N2OStructuralRepresentation	0.238806	0.237234	0.400189	0.3895
87	CatsToy2	0.145865	0.379901	0.116333	0.266996
88	ZigzagSemicircle	0.277831	0.266069	0.216491	0.21067
89	ShortString4	0.453764	0.545147	0.436802	0.471073
90	Gladius	0.681263	0.587556	0.250559	0.237864
91	Thunderbolt	0.440973	0.470627	0.349112	0.360347
92	Mutatedchickenfeet	0.15877	0.240087	0.283198	0.357599
93	ChickenTracks	0.387862	0.39804	0.236147	0.253396
94	LookingBackAgain	0.639736	0.620104	0.47643	0.501607
95	Multilooping6	0.0750471	0.0901871	0.187051	0.450398
96	Cesspool	0.516736	0.55007	0.538074	0.549924
97	Hoglafractal	0.47794	0.509406	0.262048	0.200608
98	Bullseye	0.153387	0.101757	0.13018	0.115166
99	ShootingStar	0.541847	0.534083	0.563258	0.558765
100	Teslagon	0.219895	0.219895	0.219895	0.219895
